# Supplementary material for: An Analysis of the Global Expression of MicroRNAs in an Experimental Model of Physiological Left Ventricular Hypertrophy
Source: PLoS One. 2014 Apr 21;9(4):e93271. doi: 10.1371/journal.pone.0093271 (PMC3994002; doi:10.1371/journal.pone.0093271)
Supplement: Table S1 — Human orthologs of all predicted target genes. 747 conserved targets for miR-26b (832 conserved and 248 poorly conserved sites); 1003 conserved targets for miR-27a (1098 conserved and 440 poorly conserved sites); 276 conserved targets for miR-143 (289 conserved and 105 poorly conserved sites) and 201 conserved targets for miR -150 (207 conserved and 109 poorly conserved sites). (XLSX) [file pone.0093271.s001.xlsx]

## Sheet: mmu-miR-26b
Supplementary Table 1. Predicted targets of mmu-miR-26b by TargetScan database (version 6.2).
Human ortholog of target gene	Representative transcript	Gene name	Total context score
FAM98A	NM_015475	family with sequence similarity 98, member A	-0.54
ZDHHC20	NM_153251	zinc finger, DHHC-type containing 20	-0.51
STRADB	NM_001206864	STE20-related kinase adaptor beta	-0.5
HGF	NM_000601	hepatocyte growth factor (hepapoietin A; scatter factor)	-0.49
RPS6KA6	NM_014496	ribosomal protein S6 kinase, 90kDa, polypeptide 6	-0.47
LARP1	NM_015315	La ribonucleoprotein domain family, member 1	-0.46
KIAA1737	NM_033426	KIAA1737	-0.45
TNRC6B	NM_001024843	trinucleotide repeat containing 6B	-0.44
PLOD2	NM_000935	procollagen-lysine, 2-oxoglutarate 5-dioxygenase 2	-0.43
NAP1L5	NM_153757	nucleosome assembly protein 1-like 5	-0.43
CHFR	NM_001161344	checkpoint with forkhead and ring finger domains	-0.42
NAB1	NM_005966	NGFI-A binding protein 1 (EGR1 binding protein 1)	-0.41
ST6GAL2	NM_001142351	ST6 beta-galactosamide alpha-2,6-sialyltranferase 2	-0.41
DNAJC24	NM_181706	DnaJ (Hsp40) homolog, subfamily C, member 24	-0.41
SLC25A16	NM_152707	solute carrier family 25 (mitochondrial carrier; Graves disease autoantigen), member 16	-0.41
LLPH	NM_032338	LLP homolog, long-term synaptic facilitation (Aplysia)	-0.41
SLC25A36	NM_001104647	solute carrier family 25, member 36	-0.41
HOOK1	NM_015888	hook homolog 1 (Drosophila)	-0.39
SLC7A11	NM_014331	solute carrier family 7 (anionic amino acid transporter light chain, xc- system), member 11	-0.39
NUP50	NM_007172	nucleoporin 50kDa	-0.38
BFAR	NM_016561	bifunctional apoptosis regulator	-0.38
EPC2	NM_015630	enhancer of polycomb homolog 2 (Drosophila)	-0.38
DOCK4	NM_014705	dedicator of cytokinesis 4	-0.37
OBFC2A	NM_001031716	oligonucleotide/oligosaccharide-binding fold containing 2A	-0.37
ULK1	NM_003565	unc-51-like kinase 1 (C. elegans)	-0.37
CASZ1	NM_001079843	castor zinc finger 1	-0.36
ATAD2B	NM_001242338	ATPase family, AAA domain containing 2B	-0.36
PALM3	NM_001145028	paralemmin 3	-0.36
C12orf35	NM_018169	chromosome 12 open reading frame 35	-0.36
TTC13	NM_001122835	tetratricopeptide repeat domain 13	-0.35
SFMBT2	NM_001018039	Scm-like with four mbt domains 2	-0.35
C9orf40	NM_017998	chromosome 9 open reading frame 40	-0.35
TOB1	NM_005749	transducer of ERBB2, 1	-0.35
PTGS2	NM_000963	prostaglandin-endoperoxide synthase 2 (prostaglandin G/H synthase and cyclooxygenase)	-0.35
SENP5	NM_152699	SUMO1/sentrin specific peptidase 5	-0.35
DMXL1	NM_005509	Dmx-like 1	-0.35
GMDS	NM_001500	GDP-mannose 4,6-dehydratase	-0.34
ADAM9	NM_003816	ADAM metallopeptidase domain 9	-0.34
DDX17	NM_001098504	DEAD (Asp-Glu-Ala-Asp) box polypeptide 17	-0.34
EPB41L3	NM_012307	erythrocyte membrane protein band 4.1-like 3	-0.34
TRPC3	NM_001130698	transient receptor potential cation channel, subfamily C, member 3	-0.33
THAP2	NM_031435	THAP domain containing, apoptosis associated protein 2	-0.32
FAM136A	NM_032822	family with sequence similarity 136, member A	-0.32
LRRC16A	NM_001173977	leucine rich repeat containing 16A	-0.32
RP2	NM_006915	retinitis pigmentosa 2 (X-linked recessive)	-0.32
SMAD1	NM_001003688	SMAD family member 1	-0.32
PRKCD	NM_006254	protein kinase C, delta	-0.32
STRBP	NM_001171137	spermatid perinuclear RNA binding protein	-0.32
TET3	NM_144993	tet oncogene family member 3	-0.32
EZH2	NM_001203247	enhancer of zeste homolog 2 (Drosophila)	-0.32
CKS2	NM_001827	CDC28 protein kinase regulatory subunit 2	-0.32
MTX2	NM_006554	metaxin 2	-0.32
ZDHHC6	NM_022494	zinc finger, DHHC-type containing 6	-0.32
GRHL3	NM_001195010	grainyhead-like 3 (Drosophila)	-0.32
TMEM184B	NM_001195071	transmembrane protein 184B	-0.32
HMGA1	NM_002131	high mobility group AT-hook 1	-0.31
MAPK6	NM_002748	mitogen-activated protein kinase 6	-0.31
DCDC2	NM_001195610	doublecortin domain containing 2	-0.31
EIF4G2	NM_001042559	eukaryotic translation initiation factor 4 gamma, 2	-0.31
THRAP3	NM_005119	thyroid hormone receptor associated protein 3	-0.31
BAZ2B	NM_013450	bromodomain adjacent to zinc finger domain, 2B	-0.31
MAB21L1	NM_005584	mab-21-like 1 (C. elegans)	-0.31
ACBD5	NM_001042473	acyl-CoA binding domain containing 5	-0.31
ATP11C	NM_001010986	ATPase, class VI, type 11C	-0.31
PRKCQ	NM_001242413	protein kinase C, theta	-0.3
OTUD4	NM_001102653	OTU domain containing 4	-0.3
ALDH5A1	NM_001080	aldehyde dehydrogenase 5 family, member A1	-0.3
WNK3	NM_001002838	WNK lysine deficient protein kinase 3	-0.3
FAIM	NM_001033030	Fas apoptotic inhibitory molecule	-0.3
TET2	NM_001127208	tet oncogene family member 2	-0.3
ATF2	NM_001880	activating transcription factor 2	-0.3
TNRC6A	NM_014494	trinucleotide repeat containing 6A	-0.3
PAWR	NM_002583	PRKC, apoptosis, WT1, regulator	-0.3
SLC35E2	NM_182838	solute carrier family 35, member E2	-0.3
VANGL2	NM_020335	vang-like 2 (van gogh, Drosophila)	-0.3
KLHDC5	NM_020782	kelch domain containing 5	-0.3
FGD1	NM_004463	FYVE, RhoGEF and PH domain containing 1	-0.3
STYX	NM_001130701	serine/threonine/tyrosine interacting protein	-0.3
RPGR	NM_000328	retinitis pigmentosa GTPase regulator	-0.29
SLC9A2	NM_003048	solute carrier family 9 (sodium/hydrogen exchanger), member 2	-0.29
GSK3B	NM_001146156	glycogen synthase kinase 3 beta	-0.29
ACSL3	NM_004457	acyl-CoA synthetase long-chain family member 3	-0.29
CHAC1	NM_001142776	ChaC, cation transport regulator homolog 1 (E. coli)	-0.29
STK39	NM_013233	serine threonine kinase 39	-0.29
TXNDC15	NM_024715	thioredoxin domain containing 15	-0.29
PFKFB3	NM_001145443	6-phosphofructo-2-kinase/fructose-2,6-biphosphatase 3	-0.29
COL10A1	NM_000493	collagen, type X, alpha 1	-0.29
IL20	NM_018724	interleukin 20	-0.29
ADAM19	NM_033274	ADAM metallopeptidase domain 19	-0.29
ANKS1B	NM_001204065	ankyrin repeat and sterile alpha motif domain containing 1B	-0.29
DIDO1	NM_001193369	death inducer-obliterator 1	-0.29
KPNA2	NM_002266	karyopherin alpha 2 (RAG cohort 1, importin alpha 1)	-0.29
RBM24	NM_001143941	RNA binding motif protein 24	-0.28
NCAM2	NM_004540	neural cell adhesion molecule 2	-0.28
MXI1	NM_001008541	MAX interactor 1	-0.28
TBC1D4	NM_014832	TBC1 domain family, member 4	-0.28
USP15	NM_006313	ubiquitin specific peptidase 15	-0.28
CTTNBP2NL	NM_018704	CTTNBP2 N-terminal like	-0.28
LUZP6	NM_001128619	leucine zipper protein 6	-0.28
ATP1A2	NM_000702	ATPase, Na+/K+ transporting, alpha 2 polypeptide	-0.28
CPSF2	NM_017437	cleavage and polyadenylation specific factor 2, 100kDa	-0.28
C5orf41	NM_153607	chromosome 5 open reading frame 41	-0.28
SSX2IP	NM_001166293	synovial sarcoma, X breakpoint 2 interacting protein	-0.27
OSBPL11	NM_022776	oxysterol binding protein-like 11	-0.27
MUM1L1	NM_001171020	melanoma associated antigen (mutated) 1-like 1	-0.27
NFE2L3	NM_004289	nuclear factor (erythroid-derived 2)-like 3	-0.27
ANKS1A	NM_015245	ankyrin repeat and sterile alpha motif domain containing 1A	-0.27
EIF5	NM_001969	eukaryotic translation initiation factor 5	-0.27
HOXC4	NM_014620	homeobox C4	-0.27
RHOU	NM_021205	ras homolog gene family, member U	-0.26
BRWD1	NM_033656	bromodomain and WD repeat domain containing 1	-0.26
SEMA6D	NM_001198999	sema domain, transmembrane domain (TM), and cytoplasmic domain, (semaphorin) 6D	-0.26
GMFB	NM_004124	glia maturation factor, beta	-0.26
ASPN	NM_001193335	asporin	-0.26
ZNF655	NM_001009960	zinc finger protein 655	-0.26
BLOC1S2	NM_001001342	biogenesis of lysosomal organelles complex-1, subunit 2	-0.26
NDFIP2	NM_001161407	Nedd4 family interacting protein 2	-0.26
C4orf44	NM_001042690	chromosome 4 open reading frame 44	-0.26
PITPNC1	NM_012417	phosphatidylinositol transfer protein, cytoplasmic 1	-0.26
SLC38A2	NM_018976	solute carrier family 38, member 2	-0.26
CD200	NM_001004196	CD200 molecule	-0.26
HOXA5	NM_019102	homeobox A5	-0.26
ZNF410	NM_001242924	zinc finger protein 410	-0.26
EP400	NM_015409	E1A binding protein p400	-0.26
ZNF462	NM_021224	zinc finger protein 462	-0.25
CDK8	NM_001260	cyclin-dependent kinase 8	-0.25
REST	NM_001193508	RE1-silencing transcription factor	-0.25
SRGAP1	NM_020762	SLIT-ROBO Rho GTPase activating protein 1	-0.25
TMC7	NM_001160364	transmembrane channel-like 7	-0.25
E2F7	NM_203394	E2F transcription factor 7	-0.25
KCNJ2	NM_000891	potassium inwardly-rectifying channel, subfamily J, member 2	-0.25
ZNF238	NM_006352	zinc finger protein 238	-0.25
LSM12	NM_152344	LSM12 homolog (S. cerevisiae)	-0.25
CEP68	NM_015147	centrosomal protein 68kDa	-0.25
FKBP3	NM_002013	FK506 binding protein 3, 25kDa	-0.24
SNN	NM_003498	stannin	-0.24
SRCAP	NM_006662	Snf2-related CREBBP activator protein	-0.24
FRAT2	NM_012083	frequently rearranged in advanced T-cell lymphomas 2	-0.24
ARHGEF26	NM_015595	Rho guanine nucleotide exchange factor (GEF) 26	-0.24
NAMPT	NM_005746	nicotinamide phosphoribosyltransferase	-0.24
SRP19	NM_001204193	signal recognition particle 19kDa	-0.24
PLEKHH1	NM_020715	pleckstrin homology domain containing, family H (with MyTH4 domain) member 1	-0.24
MTPN	NM_145808	myotrophin	-0.24
CCDC28A	NM_015439	coiled-coil domain containing 28A	-0.24
ANKIB1	NM_019004	ankyrin repeat and IBR domain containing 1	-0.24
INHBB	NM_002193	inhibin, beta B	-0.24
UBR3	NM_172070	ubiquitin protein ligase E3 component n-recognin 3 (putative)	-0.24
PDHX	NM_001135024	pyruvate dehydrogenase complex, component X	-0.24
MTFMT	NM_139242	mitochondrial methionyl-tRNA formyltransferase	-0.24
PATL1	NM_152716	protein associated with topoisomerase II homolog 1 (yeast)	-0.24
ZIC5	NM_033132	Zic family member 5	-0.23
RBM20	NM_001134363	RNA binding motif protein 20	-0.23
SLC12A2	NM_001046	solute carrier family 12 (sodium/potassium/chloride transporters), member 2	-0.23
UBE2H	NM_001202498	ubiquitin-conjugating enzyme E2H	-0.23
KCNQ4	NM_004700	potassium voltage-gated channel, KQT-like subfamily, member 4	-0.23
HPGD	NM_000860	hydroxyprostaglandin dehydrogenase 15-(NAD)	-0.23
KIAA1468	NM_020854	KIAA1468	-0.23
FAM160A1	NM_001109977	family with sequence similarity 160, member A1	-0.23
PTX3	NM_002852	pentraxin 3, long	-0.23
UBAC1	NM_016172	UBA domain containing 1	-0.23
UBE4B	NM_001105562	ubiquitination factor E4B	-0.23
KIAA1539	NM_025182	KIAA1539	-0.23
SGCB	NM_000232	sarcoglycan, beta (43kDa dystrophin-associated glycoprotein)	-0.23
TTPAL	NM_001039199	tocopherol (alpha) transfer protein-like	-0.23
ZNF608	NM_020747	zinc finger protein 608	-0.23
PPP1R15B	NM_032833	protein phosphatase 1, regulatory (inhibitor) subunit 15B	-0.23
BOD1	NM_001159651	biorientation of chromosomes in cell division 1	-0.22
MRAS	NM_001085049	muscle RAS oncogene homolog	-0.22
PFKFB2	NM_006212	6-phosphofructo-2-kinase/fructose-2,6-biphosphatase 2	-0.22
RGS6	NM_001204416	regulator of G-protein signaling 6	-0.22
PLCB1	NM_015192	phospholipase C, beta 1 (phosphoinositide-specific)	-0.22
CDK2AP1	NM_004642	cyclin-dependent kinase 2 associated protein 1	-0.22
TAB3	NM_152787	TGF-beta activated kinase 1/MAP3K7 binding protein 3	-0.22
TMEM68	NM_152417	transmembrane protein 68	-0.22
KALRN	NM_003947	kalirin, RhoGEF kinase	-0.22
PHF6	NM_001015877	PHD finger protein 6	-0.22
SAMD8	NM_001174156	sterile alpha motif domain containing 8	-0.22
PTPN13	NM_006264	protein tyrosine phosphatase, non-receptor type 13 (APO-1/CD95 (Fas)-associated phosphatase)	-0.22
BCL7B	NM_001197244	B-cell CLL/lymphoma 7B	-0.22
MTDH	NM_178812	metadherin	-0.21
EPHA2	NM_004431	EPH receptor A2	-0.21
CTSL2	NM_001201575	cathepsin L2	-0.21
RNF6	NM_005977	ring finger protein (C3H2C3 type) 6	-0.21
ARHGEF10	NM_014629	Rho guanine nucleotide exchange factor (GEF) 10	-0.21
CEP350	NM_014810	centrosomal protein 350kDa	-0.21
MAT2A	NM_005911	methionine adenosyltransferase II, alpha	-0.21
CTNND2	NM_001332	catenin (cadherin-associated protein), delta 2 (neural plakophilin-related arm-repeat protein)	-0.21
MTM1	NM_000252	myotubularin 1	-0.21
COL1A2	NM_000089	collagen, type I, alpha 2	-0.21
ZSWIM6	NM_020928	zinc finger, SWIM-type containing 6	-0.21
LMAN1	NM_005570	lectin, mannose-binding, 1	-0.21
GRB10	NM_001001549	growth factor receptor-bound protein 10	-0.21
GNA13	NM_006572	guanine nucleotide binding protein (G protein), alpha 13	-0.21
CCDC6	NM_005436	coiled-coil domain containing 6	-0.21
RAD17	NM_002873	RAD17 homolog (S. pombe)	-0.21
DEPDC1B	NM_001145208	DEP domain containing 1B	-0.21
FAM98B	NM_173611	family with sequence similarity 98, member B	-0.21
PAK2	NM_002577	p21 protein (Cdc42/Rac)-activated kinase 2	-0.21
FAM8A1	NM_016255	family with sequence similarity 8, member A1	-0.21
KLHL24	NM_017644	kelch-like 24 (Drosophila)	-0.21
NID1	NM_002508	nidogen 1	-0.21
PURG	NM_001015508	purine-rich element binding protein G	-0.21
ADNP2	NM_014913	ADNP homeobox 2	-0.2
BAK1	NM_001188	BCL2-antagonist/killer 1	-0.2
ZNF148	NM_021964	zinc finger protein 148	-0.2
YPEL1	NM_013313	yippee-like 1 (Drosophila)	-0.2
FAM45A	NM_207009	family with sequence similarity 45, member A	-0.2
HAS3	NM_001199280	hyaluronan synthase 3	-0.2
ACVR1C	NM_001111031	activin A receptor, type IC	-0.2
NUDT11	NM_018159	nudix (nucleoside diphosphate linked moiety X)-type motif 11	-0.2
FA2H	NM_024306	fatty acid 2-hydroxylase	-0.2
NUS1	NM_138459	nuclear undecaprenyl pyrophosphate synthase 1 homolog (S. cerevisiae)	-0.2
POM121	NM_172020	POM121 membrane glycoprotein	-0.2
POM121C	NM_001099415	POM121 membrane glycoprotein C	-0.2
BRAP	NM_006768	BRCA1 associated protein	-0.2
USP3	NM_006537	ubiquitin specific peptidase 3	-0.2
HOXD13	NM_000523	homeobox D13	-0.2
MIER3	NM_152622	mesoderm induction early response 1, family member 3	-0.2
OSBPL2	NM_014835	oxysterol binding protein-like 2	-0.2
GPR146	NM_138445	G protein-coupled receptor 146	-0.2
FGF9	NM_002010	fibroblast growth factor 9 (glia-activating factor)	-0.2
KCNK1	NM_002245	potassium channel, subfamily K, member 1	-0.2
UBE2J1	NM_016021	ubiquitin-conjugating enzyme E2, J1, U	-0.2
MAP3K2	NM_006609	mitogen-activated protein kinase kinase kinase 2	-0.19
JAG1	NM_000214	jagged 1	-0.19
BHLHE40	NM_003670	basic helix-loop-helix family, member e40	-0.19
ULK2	NM_014683	unc-51-like kinase 2 (C. elegans)	-0.19
ADM	NM_001124	adrenomedullin	-0.19
MEX3B	NM_032246	mex-3 homolog B (C. elegans)	-0.19
GPSM1	NM_001145638	G-protein signaling modulator 1	-0.19
DDX55	NM_020936	DEAD (Asp-Glu-Ala-Asp) box polypeptide 55	-0.19
GTF3C2	NM_001035521	general transcription factor IIIC, polypeptide 2, beta 110kDa	-0.19
MAGI3	NM_001142782	membrane associated guanylate kinase, WW and PDZ domain containing 3	-0.19
HOXA9	NM_152739	homeobox A9	-0.19
HEPHL1	NM_001098672	hephaestin-like 1	-0.19
PTEN	NM_000314	phosphatase and tensin homolog	-0.19
MEX3C	NM_016626	mex-3 homolog C (C. elegans)	-0.19
PAPD4	NM_001114393	PAP associated domain containing 4	-0.19
MICAL3	NM_015241	microtubule associated monoxygenase, calponin and LIM domain containing 3	-0.19
UBTD2	NM_152277	ubiquitin domain containing 2	-0.18
ARPP21	NM_001025068	cAMP-regulated phosphoprotein, 21kDa	-0.18
GPR12	NM_005288	G protein-coupled receptor 12	-0.18
KIAA0319L	NM_024874	KIAA0319-like	-0.18
SERBP1	NM_001018067	SERPINE1 mRNA binding protein 1	-0.18
DLG5	NM_004747	discs, large homolog 5 (Drosophila)	-0.18
TRIB2	NM_021643	tribbles homolog 2 (Drosophila)	-0.18
SETD8	NM_020382	SET domain containing (lysine methyltransferase) 8	-0.18
NTN4	NM_021229	netrin 4	-0.18
SH3D19	NM_001009555	SH3 domain containing 19	-0.18
RCBTB1	NM_018191	regulator of chromosome condensation (RCC1) and BTB (POZ) domain containing protein 1	-0.18
DAPK1	NM_004938	death-associated protein kinase 1	-0.18
ABI2	NM_005759	abl-interactor 2	-0.18
XKRX	NM_212559	XK, Kell blood group complex subunit-related, X-linked	-0.18
PIK3R3	NM_001114172	phosphoinositide-3-kinase, regulatory subunit 3 (gamma)	-0.18
PPP3R1	NM_000945	protein phosphatase 3, regulatory subunit B, alpha	-0.18
C6orf170	NM_152730	chromosome 6 open reading frame 170	-0.17
ZDHHC7	NM_001145548	zinc finger, DHHC-type containing 7	-0.17
C12orf51	NM_001109662	chromosome 12 open reading frame 51	-0.17
CHIC1	NM_001039840	cysteine-rich hydrophobic domain 1	-0.17
MAP2	NM_001039538	microtubule-associated protein 2	-0.17
ATPAF1	NM_001042546	ATP synthase mitochondrial F1 complex assembly factor 1	-0.17
RCN1	NM_002901	reticulocalbin 1, EF-hand calcium binding domain	-0.17
CCNJL	NM_024565	cyclin J-like	-0.17
RCN2	NM_002902	reticulocalbin 2, EF-hand calcium binding domain	-0.17
UBN2	NM_173569	ubinuclein 2	-0.17
SLC24A4	NM_153646	solute carrier family 24 (sodium/potassium/calcium exchanger), member 4	-0.17
ABL2	NM_001136000	v-abl Abelson murine leukemia viral oncogene homolog 2	-0.17
LNX2	NM_153371	ligand of numb-protein X 2	-0.17
RAP2C	NM_021183	RAP2C, member of RAS oncogene family	-0.17
MARK1	NM_018650	MAP/microtubule affinity-regulating kinase 1	-0.17
SLC2A13	NM_052885	solute carrier family 2 (facilitated glucose transporter), member 13	-0.17
MTMR1	NM_003828	myotubularin related protein 1	-0.17
RANBP10	NM_020850	RAN binding protein 10	-0.17
MAN2A1	NM_002372	mannosidase, alpha, class 2A, member 1	-0.17
RASSF3	NM_001242691	Ras association (RalGDS/AF-6) domain family member 3	-0.17
MFHAS1	NM_004225	malignant fibrous histiocytoma amplified sequence 1	-0.17
FRMD4B	NM_015123	FERM domain containing 4B	-0.17
REEP4	NM_025232	receptor accessory protein 4	-0.17
ARHGAP17	NM_001006634	Rho GTPase activating protein 17	-0.17
YTHDF3	NM_152758	YTH domain family, member 3	-0.17
YAF2	NM_001190980	YY1 associated factor 2	-0.17
NIPAL4	NM_001099287	NIPA-like domain containing 4	-0.16
RGS4	NM_001102445	regulator of G-protein signaling 4	-0.16
ITGA5	NM_002205	integrin, alpha 5 (fibronectin receptor, alpha polypeptide)	-0.16
HAO1	NM_017545	hydroxyacid oxidase (glycolate oxidase) 1	-0.16
ABCC4	NM_005845	ATP-binding cassette, sub-family C (CFTR/MRP), member 4	-0.16
PIM1	NM_002648	pim-1 oncogene	-0.16
EYA3	NM_001990	eyes absent homolog 3 (Drosophila)	-0.16
A1CF	NM_001198818	APOBEC1 complementation factor	-0.16
AKAP7	NM_004842	A kinase (PRKA) anchor protein 7	-0.16
PURA	NM_005859	purine-rich element binding protein A	-0.16
ZNF275	NM_001080485	zinc finger protein 275	-0.16
UBE2K	NM_001111112	ubiquitin-conjugating enzyme E2K	-0.16
RTN1	NM_021136	reticulon 1	-0.15
STAC2	NM_198993	SH3 and cysteine rich domain 2	-0.15
CRLF3	NM_015986	cytokine receptor-like factor 3	-0.15
INTS2	NM_020748	integrator complex subunit 2	-0.15
PPP3CB	NM_001142353	protein phosphatase 3, catalytic subunit, beta isozyme	-0.15
MKRN3	NM_005664	makorin ring finger protein 3	-0.15
PTPLA	NM_014241	protein tyrosine phosphatase-like (proline instead of catalytic arginine), member A	-0.15
CELF2	NM_001025077	CUGBP, Elav-like family member 2	-0.15
AMOT	NM_001113490	angiomotin	-0.15
IPPK	NM_022755	inositol 1,3,4,5,6-pentakisphosphate 2-kinase	-0.15
MFSD6	NM_017694	major facilitator superfamily domain containing 6	-0.15
PCDH9	NM_020403	protocadherin 9	-0.15
USP25	NM_013396	ubiquitin specific peptidase 25	-0.15
FBXO11	NM_001190274	F-box protein 11	-0.15
RERE	NM_001042681	arginine-glutamic acid dipeptide (RE) repeats	-0.15
JAKMIP2	NM_014790	janus kinase and microtubule interacting protein 2	-0.15
CREBBP	NM_001079846	CREB binding protein	-0.15
FBXO45	NM_001105573	F-box protein 45	-0.14
TMEM2	NM_001135820	transmembrane protein 2	-0.14
ZNF469	NM_001127464	zinc finger protein 469	-0.14
SLC19A2	NM_006996	solute carrier family 19 (thiamine transporter), member 2	-0.14
PHLDB2	NM_001134437	pleckstrin homology-like domain, family B, member 2	-0.14
ERO1LB	NM_019891	ERO1-like beta (S. cerevisiae)	-0.14
TSC22D4	NM_030935	TSC22 domain family, member 4	-0.14
ESRP1	NM_001034915	epithelial splicing regulatory protein 1	-0.14
TMCC1	NM_001017395	transmembrane and coiled-coil domain family 1	-0.14
PFDN4	NM_002623	prefoldin subunit 4	-0.14
STMN1	NM_005563	stathmin 1	-0.14
UBE2G1	NM_003342	ubiquitin-conjugating enzyme E2G 1	-0.14
TRPS1	NM_014112	trichorhinophalangeal syndrome I	-0.14
FBXL19	NM_001099784	F-box and leucine-rich repeat protein 19	-0.14
PTPRD	NM_001040712	protein tyrosine phosphatase, receptor type, D	-0.14
MEGF11	NM_032445	multiple EGF-like-domains 11	-0.14
FRAT1	NM_005479	frequently rearranged in advanced T-cell lymphomas	-0.14
CACNB4	NM_000726	calcium channel, voltage-dependent, beta 4 subunit	-0.14
MLL3	NM_170606	myeloid/lymphoid or mixed-lineage leukemia 3	-0.14
PPIG	NM_004792	peptidylprolyl isomerase G (cyclophilin G)	-0.14
HMGA2	NM_003483	high mobility group AT-hook 2	-0.14
DCAF7	NM_005828	DDB1 and CUL4 associated factor 7	-0.14
KIAA2013	NM_138346	KIAA2013	-0.14
SSFA2	NM_001130445	sperm specific antigen 2	-0.14
ZFY	NM_001145275	zinc finger protein, Y-linked	-0.14
PYGO2	NM_138300	pygopus homolog 2 (Drosophila)	-0.13
SLC10A4	NM_152679	solute carrier family 10 (sodium/bile acid cotransporter family), member 4	-0.13
CREBL2	NM_001310	cAMP responsive element binding protein-like 2	-0.13
RAP1A	NM_001010935	RAP1A, member of RAS oncogene family	-0.13
PDIK1L	NM_152835	PDLIM1 interacting kinase 1 like	-0.13
ERLIN1	NM_001100626	ER lipid raft associated 1	-0.13
ACSL4	NM_004458	acyl-CoA synthetase long-chain family member 4	-0.13
COL11A1	NM_001190709	collagen, type XI, alpha 1	-0.13
KCNH7	NM_033272	potassium voltage-gated channel, subfamily H (eag-related), member 7	-0.13
DENND1B	NM_001195215	DENN/MADD domain containing 1B	-0.13
KPNA6	NM_012316	karyopherin alpha 6 (importin alpha 7)	-0.13
GRSF1	NM_001098477	G-rich RNA sequence binding factor 1	-0.13
RHOQ	NM_012249	ras homolog gene family, member Q	-0.13
TNRC6C	NM_001142640	trinucleotide repeat containing 6C	-0.13
NCEH1	NM_001146276	neutral cholesterol ester hydrolase 1	-0.13
LSM11	NM_173491	LSM11, U7 small nuclear RNA associated	-0.12
CLASP2	NM_001207044	cytoplasmic linker associated protein 2	-0.12
ZFC3H1	NM_144982	zinc finger, C3H1-type containing	-0.12
MAN1A2	NM_006699	mannosidase, alpha, class 1A, member 2	-0.12
COX5A	NM_004255	cytochrome c oxidase subunit Va	-0.12
KIAA1715	NM_030650	KIAA1715	-0.12
ALS2	NM_020919	amyotrophic lateral sclerosis 2 (juvenile)	-0.12
B4GALT4	NM_003778	UDP-Gal:betaGlcNAc beta 1,4- galactosyltransferase, polypeptide 4	-0.12
JARID2	NM_004973	jumonji, AT rich interactive domain 2	-0.12
INTU	NM_015693	inturned planar cell polarity effector homolog (Drosophila)	-0.12
WHSC1	NM_001042424	Wolf-Hirschhorn syndrome candidate 1	-0.12
CDK13	NM_003718	cyclin-dependent kinase 13	-0.12
KIAA1383	NM_019090	KIAA1383	-0.12
BCR	NM_004327	breakpoint cluster region	-0.12
ESAM	NM_138961	endothelial cell adhesion molecule	-0.12
TMEM200B	NM_001003682	transmembrane protein 200B	-0.12
KBTBD8	NM_032505	kelch repeat and BTB (POZ) domain containing 8	-0.12
SCAI	NM_001144877	suppressor of cancer cell invasion	-0.12
ZDHHC18	NM_032283	zinc finger, DHHC-type containing 18	-0.12
NAGPA	NM_016256	N-acetylglucosamine-1-phosphodiester alpha-N-acetylglucosaminidase	-0.12
LINGO1	NM_032808	leucine rich repeat and Ig domain containing 1	-0.12
C20orf24	NM_001199534	chromosome 20 open reading frame 24	-0.12
TGIF2-C20ORF24	NM_001199535	TGIF2-C20orf24 readthrough	-0.12
LTBP1	NM_000627	latent transforming growth factor beta binding protein 1	-0.12
C10orf137	NM_001202438	chromosome 10 open reading frame 137	-0.12
DNAJC21	NM_001012339	DnaJ (Hsp40) homolog, subfamily C, member 21	-0.11
CTDSP2	NM_005730	CTD (carboxy-terminal domain, RNA polymerase II, polypeptide A) small phosphatase 2	-0.11
SACS	NM_014363	spastic ataxia of Charlevoix-Saguenay (sacsin)	-0.11
DYRK1A	NM_001396	dual-specificity tyrosine-(Y)-phosphorylation regulated kinase 1A	-0.11
PELI2	NM_021255	pellino homolog 2 (Drosophila)	-0.11
CAMKK2	NM_006549	calcium/calmodulin-dependent protein kinase kinase 2, beta	-0.11
ARMCX2	NM_014782	armadillo repeat containing, X-linked 2	-0.11
MYCBP	NM_012333	c-myc binding protein	-0.11
PDE4B	NM_001037339	phosphodiesterase 4B, cAMP-specific	-0.11
IPMK	NM_152230	inositol polyphosphate multikinase	-0.11
NEK6	NM_001145001	NIMA (never in mitosis gene a)-related kinase 6	-0.11
SLC25A37	NM_016612	solute carrier family 25, member 37	-0.11
HECTD3	NM_024602	HECT domain containing 3	-0.11
ABHD5	NM_016006	abhydrolase domain containing 5	-0.11
MCL1	NM_001197320	myeloid cell leukemia sequence 1 (BCL2-related)	-0.11
SLC22A23	NM_015482	solute carrier family 22, member 23	-0.11
ABCA1	NM_005502	ATP-binding cassette, sub-family A (ABC1), member 1	-0.11
SALL1	NM_001127892	sal-like 1 (Drosophila)	-0.11
TBC1D30	NM_015279	TBC1 domain family, member 30	-0.11
NRG2	NM_001184935	neuregulin 2	-0.11
SYT10	NM_198992	synaptotagmin X	-0.11
TP53INP1	NM_001135733	tumor protein p53 inducible nuclear protein 1	-0.11
ARHGAP21	NM_020824	Rho GTPase activating protein 21	-0.1
CHD1	NM_001270	chromodomain helicase DNA binding protein 1	-0.1
ANK2	NM_001127493	ankyrin 2, neuronal	-0.1
LOX	NM_001178102	lysyl oxidase	-0.1
PCNX	NM_014982	pecanex homolog (Drosophila)	-0.1
TMEM56	NM_001199679	transmembrane protein 56	-0.1
IMPAD1	NM_017813	inositol monophosphatase domain containing 1	-0.1
FAM118A	NM_001104595	family with sequence similarity 118, member A	-0.1
DAB2	NM_001343	disabled homolog 2, mitogen-responsive phosphoprotein (Drosophila)	-0.1
ADAT1	NM_012091	adenosine deaminase, tRNA-specific 1	-0.1
PDCD10	NM_007217	programmed cell death 10	-0.1
RLF	NM_012421	rearranged L-myc fusion	-0.1
NKTR	NM_005385	natural killer-tumor recognition sequence	-0.1
CAPZB	NM_001206540	capping protein (actin filament) muscle Z-line, beta	-0.1
SERP1	NM_014445	stress-associated endoplasmic reticulum protein 1	-0.1
COL22A1	NM_152888	collagen, type XXII, alpha 1	-0.1
RBM47	NM_001098634	RNA binding motif protein 47	-0.1
KIAA0240	NM_015349	KIAA0240	-0.1
RELL1	NM_001085400	RELT-like 1	-0.1
NACC2	NM_144653	NACC family member 2, BEN and BTB (POZ) domain containing	-0.1
PHF21A	NM_001101802	PHD finger protein 21A	-0.1
TWF1	NM_001242397	twinfilin, actin-binding protein, homolog 1 (Drosophila)	-0.1
LRRTM4	NM_024993	leucine rich repeat transmembrane neuronal 4	-0.1
C10orf12	NM_015652	chromosome 10 open reading frame 12	-0.1
GNPNAT1	NM_198066	glucosamine-phosphate N-acetyltransferase 1	-0.1
PAN3	NM_175854	PAN3 poly(A) specific ribonuclease subunit homolog (S. cerevisiae)	-0.1
TNKS1BP1	NM_033396	tankyrase 1 binding protein 1, 182kDa	-0.1
KAZN	NM_001017999	kazrin, periplakin interacting protein	-0.09
OAF	NM_178507	OAF homolog (Drosophila)	-0.09
FAM70A	NM_001104544	family with sequence similarity 70, member A	-0.09
BTBD7	NM_001002860	BTB (POZ) domain containing 7	-0.09
SAR1B	NM_001033503	SAR1 homolog B (S. cerevisiae)	-0.09
SLC25A20	NM_000387	solute carrier family 25 (carnitine/acylcarnitine translocase), member 20	-0.09
ST8SIA1	NM_003034	ST8 alpha-N-acetyl-neuraminide alpha-2,8-sialyltransferase 1	-0.09
GALNT7	NM_017423	UDP-N-acetyl-alpha-D-galactosamine:polypeptide N-acetylgalactosaminyltransferase 7 (GalNAc-T7)	-0.09
SUV420H2	NM_032701	suppressor of variegation 4-20 homolog 2 (Drosophila)	-0.09
CTGF	NM_001901	connective tissue growth factor	-0.09
RBMS1	NM_002897	RNA binding motif, single stranded interacting protein 1	-0.09
FAM172A	NM_001163417	family with sequence similarity 172, member A	-0.09
NLK	NM_016231	nemo-like kinase	-0.09
ATP10A	NM_024490	ATPase, class V, type 10A	-0.09
NUP153	NM_005124	nucleoporin 153kDa	-0.09
ADRBK1	NM_001619	adrenergic, beta, receptor kinase 1	-0.09
ASCL2	NM_005170	achaete-scute complex homolog 2 (Drosophila)	-0.09
USP27X	NM_001145073	ubiquitin specific peptidase 27, X-linked	-0.09
KCNE4	NM_080671	potassium voltage-gated channel, Isk-related family, member 4	-0.09
TNKS2	NM_025235	tankyrase, TRF1-interacting ankyrin-related ADP-ribose polymerase 2	-0.09
PPP2R3A	NM_001190447	protein phosphatase 2, regulatory subunit B', alpha	-0.09
HOMER1	NM_004272	homer homolog 1 (Drosophila)	-0.09
LASP1	NM_006148	LIM and SH3 protein 1	-0.09
EIF3A	NM_003750	eukaryotic translation initiation factor 3, subunit A	-0.09
ARL6IP6	NM_152522	ADP-ribosylation-like factor 6 interacting protein 6	-0.09
HIAT1	NM_033055	hippocampus abundant transcript 1	-0.09
SH3RF1	NM_020870	SH3 domain containing ring finger 1	-0.09
ZNF697	NM_001080470	zinc finger protein 697	-0.09
ENTPD7	NM_020354	ectonucleoside triphosphate diphosphohydrolase 7	-0.09
KIAA1239	NM_001144990	KIAA1239	-0.09
CTNNBIP1	NM_001012329	catenin, beta interacting protein 1	-0.08
DUSP5	NM_004419	dual specificity phosphatase 5	-0.08
PHF3	NM_015153	PHD finger protein 3	-0.08
DDX3X	NM_001193416	DEAD (Asp-Glu-Ala-Asp) box polypeptide 3, X-linked	-0.08
COPS2	NM_001143887	COP9 constitutive photomorphogenic homolog subunit 2 (Arabidopsis)	-0.08
CDH2	NM_001792	cadherin 2, type 1, N-cadherin (neuronal)	-0.08
FAM49B	NM_016623	family with sequence similarity 49, member B	-0.08
COPS7B	NM_022730	COP9 constitutive photomorphogenic homolog subunit 7B (Arabidopsis)	-0.08
TRPC6	NM_004621	transient receptor potential cation channel, subfamily C, member 6	-0.08
CDH11	NM_001797	cadherin 11, type 2, OB-cadherin (osteoblast)	-0.08
ACADSB	NM_001609	acyl-CoA dehydrogenase, short/branched chain	-0.08
PTER	NM_001001484	phosphotriesterase related	-0.08
PJA2	NM_014819	praja ring finger 2	-0.08
DLG4	NM_001128827	discs, large homolog 4 (Drosophila)	-0.08
BCL11A	NM_022893	B-cell CLL/lymphoma 11A (zinc finger protein)	-0.08
TCF12	NM_003205	transcription factor 12	-0.08
FAM55C	NM_001134456	family with sequence similarity 55, member C	-0.08
SLC4A4	NM_001098484	solute carrier family 4, sodium bicarbonate cotransporter, member 4	-0.08
WIPF2	NM_133264	WAS/WASL interacting protein family, member 2	-0.08
SNX30	NM_001012994	sorting nexin family member 30	-0.08
C7orf42	NM_017994	chromosome 7 open reading frame 42	-0.08
UBE2E2	NM_152653	ubiquitin-conjugating enzyme E2E 2	-0.08
SLC16A6	NM_001174166	solute carrier family 16, member 6 (monocarboxylic acid transporter 7)	-0.08
RANBP9	NM_005493	RAN binding protein 9	-0.08
CCNJ	NM_001134375	cyclin J	-0.08
MKNK2	NM_199054	MAP kinase interacting serine/threonine kinase 2	-0.08
WNK1	NM_001184985	WNK lysine deficient protein kinase 1	-0.08
C2CD2L	NM_014807	C2CD2-like	-0.08
ARID2	NM_152641	AT rich interactive domain 2 (ARID, RFX-like)	-0.08
ZCCHC24	NM_153367	zinc finger, CCHC domain containing 24	-0.08
CDH4	NM_001794	cadherin 4, type 1, R-cadherin (retinal)	-0.08
LOXL2	NM_002318	lysyl oxidase-like 2	-0.08
KIAA0947	NM_015325	KIAA0947	-0.07
CELSR1	NM_014246	cadherin, EGF LAG seven-pass G-type receptor 1 (flamingo homolog, Drosophila)	-0.07
ZNF217	NM_006526	zinc finger protein 217	-0.07
RTF1	NM_015138	Rtf1, Paf1/RNA polymerase II complex component, homolog (S. cerevisiae)	-0.07
CDK6	NM_001145306	cyclin-dependent kinase 6	-0.07
ZFHX4	NM_024721	zinc finger homeobox 4	-0.07
DNAJA2	NM_005880	DnaJ (Hsp40) homolog, subfamily A, member 2	-0.07
DRAM1	NM_018370	DNA-damage regulated autophagy modulator 1	-0.07
ELAVL2	NM_001171195	ELAV (embryonic lethal, abnormal vision, Drosophila)-like 2 (Hu antigen B)	-0.07
GDF11	NM_005811	growth differentiation factor 11	-0.07
OTUD1	NM_001145373	OTU domain containing 1	-0.07
CSNK1G1	NM_022048	casein kinase 1, gamma 1	-0.07
TFAP2A	NM_001032280	transcription factor AP-2 alpha (activating enhancer binding protein 2 alpha)	-0.07
G3BP2	NM_012297	GTPase activating protein (SH3 domain) binding protein 2	-0.07
PRR5L	NM_001160167	proline rich 5 like	-0.07
ERC2	NM_015576	ELKS/RAB6-interacting/CAST family member 2	-0.07
ITPR1	NM_001099952	inositol 1,4,5-trisphosphate receptor, type 1	-0.07
SSH2	NM_033389	slingshot homolog 2 (Drosophila)	-0.07
HIPK2	NM_001113239	homeodomain interacting protein kinase 2	-0.07
CAMSAP1	NM_015447	calmodulin regulated spectrin-associated protein 1	-0.07
MCC	NM_001085377	mutated in colorectal cancers	-0.07
C14orf101	NM_017799	chromosome 14 open reading frame 101	-0.07
KIAA2018	NM_001009899	KIAA2018	-0.07
UBTF	NM_001076683	upstream binding transcription factor, RNA polymerase I	-0.07
PSD3	NM_015310	pleckstrin and Sec7 domain containing 3	> -0.07
NHS	NM_001136024	Nance-Horan syndrome (congenital cataracts and dental anomalies)	> -0.07
KIAA0528	NM_014802	KIAA0528	-0.07
VSIG10	NM_019086	V-set and immunoglobulin domain containing 10	-0.07
HMCN1	NM_031935	hemicentin 1	-0.07
AGPS	NM_003659	alkylglycerone phosphate synthase	-0.07
KLHL17	NM_198317	kelch-like 17 (Drosophila)	-0.07
SLC1A1	NM_004170	solute carrier family 1 (neuronal/epithelial high affinity glutamate transporter, system Xag), member 1	-0.07
MAP3K9	NM_033141	mitogen-activated protein kinase kinase kinase 9	-0.07
DUSP4	NM_001394	dual specificity phosphatase 4	-0.07
TPPP	NM_007030	tubulin polymerization promoting protein	-0.07
ANKRD11	NM_013275	ankyrin repeat domain 11	-0.07
COL5A1	NM_000093	collagen, type V, alpha 1	-0.07
NAA15	NM_057175	N(alpha)-acetyltransferase 15, NatA auxiliary subunit	-0.07
SCML4	NM_198081	sex comb on midleg-like 4 (Drosophila)	-0.07
MFAP3L	NM_001009554	microfibrillar-associated protein 3-like	-0.07
CHSY1	NM_014918	chondroitin sulfate synthase 1	-0.07
MGAT4A	NM_012214	mannosyl (alpha-1,3-)-glycoprotein beta-1,4-N-acetylglucosaminyltransferase, isozyme A	-0.07
PRELP	NM_002725	proline/arginine-rich end leucine-rich repeat protein	-0.07
ARID3A	NM_005224	AT rich interactive domain 3A (BRIGHT-like)	-0.07
HNF1B	NM_000458	HNF1 homeobox B	-0.07
MEGF9	NM_001080497	multiple EGF-like-domains 9	-0.07
TMEM189	NM_001162505	transmembrane protein 189	-0.07
MMP14	NM_004995	matrix metallopeptidase 14 (membrane-inserted)	-0.07
MREG	NM_018000	melanoregulin	-0.07
MAL2	NM_052886	mal, T-cell differentiation protein 2 (gene/pseudogene)	-0.07
ESR1	NM_000125	estrogen receptor 1	-0.06
APCDD1	NM_153000	adenomatosis polyposis coli down-regulated 1	-0.06
YWHAE	NM_006761	tyrosine 3-monooxygenase/tryptophan 5-monooxygenase activation protein, epsilon polypeptide	-0.06
ST8SIA4	NM_005668	ST8 alpha-N-acetyl-neuraminide alpha-2,8-sialyltransferase 4	-0.06
PCGF5	NM_032373	polycomb group ring finger 5	-0.06
FBXO28	NM_001136115	F-box protein 28	-0.06
GATA4	NM_002052	GATA binding protein 4	-0.06
EPHA7	NM_004440	EPH receptor A7	-0.06
RNF215	NM_001017981	ring finger protein 215	-0.06
NOVA1	NM_002515	neuro-oncological ventral antigen 1	-0.06
SLC35E2B	NM_001110781	solute carrier family 35, member E2B	-0.06
CEBPG	NM_001806	CCAAT/enhancer binding protein (C/EBP), gamma	-0.06
NETO1	NM_138966	neuropilin (NRP) and tolloid (TLL)-like 1	-0.06
ZNF385B	NM_001113397	zinc finger protein 385B	-0.06
REEP3	NM_001001330	receptor accessory protein 3	-0.06
UTY	NM_007125	ubiquitously transcribed tetratricopeptide repeat gene, Y-linked	-0.06
SOX17	NM_022454	SRY (sex determining region Y)-box 17	-0.06
KDM6A	NM_021140	lysine (K)-specific demethylase 6A	-0.06
KIAA1549	NM_001164665	KIAA1549	-0.06
PTP4A1	NM_003463	protein tyrosine phosphatase type IVA, member 1	-0.06
IGSF3	NM_001007237	immunoglobulin superfamily, member 3	-0.06
ABR	NM_001092	active BCR-related gene	-0.06
LRRC59	NM_018509	leucine rich repeat containing 59	-0.06
TANC2	NM_025185	tetratricopeptide repeat, ankyrin repeat and coiled-coil containing 2	> -0.06
C18orf25	NM_001008239	chromosome 18 open reading frame 25	> -0.06
PHF14	NM_014660	PHD finger protein 14	> -0.06
HUWE1	NM_031407	HECT, UBA and WWE domain containing 1	-0.06
KIAA1804	NM_032435	mixed lineage kinase 4	-0.06
RB1	NM_000321	retinoblastoma 1	-0.06
TMED10	NM_006827	transmembrane emp24-like trafficking protein 10 (yeast)	-0.06
MAP3K1	NM_005921	mitogen-activated protein kinase kinase kinase 1	-0.06
CHORDC1	NM_001144073	cysteine and histidine-rich domain (CHORD) containing 1	-0.06
FAM118B	NM_024556	family with sequence similarity 118, member B	-0.06
RAB11A	NM_001206836	RAB11A, member RAS oncogene family	-0.06
HTR2C	NM_000868	5-hydroxytryptamine (serotonin) receptor 2C	-0.06
TESK2	NM_007170	testis-specific kinase 2	-0.06
HIPK1	NM_181358	homeodomain interacting protein kinase 1	-0.06
SULF1	NM_001128204	sulfatase 1	-0.06
UBE2D1	NM_001204880	ubiquitin-conjugating enzyme E2D 1	-0.06
ADAM12	NM_003474	ADAM metallopeptidase domain 12	-0.05
GGA3	NM_001172703	golgi-associated, gamma adaptin ear containing, ARF binding protein 3	-0.05
TP63	NM_001114979	tumor protein p63	-0.05
BBX	NM_001142568	bobby sox homolog (Drosophila)	-0.05
SOCS6	NM_004232	suppressor of cytokine signaling 6	-0.05
FAM46C	NM_017709	family with sequence similarity 46, member C	-0.05
HAS2	NM_005328	hyaluronan synthase 2	-0.05
RPRD2	NM_015203	regulation of nuclear pre-mRNA domain containing 2	-0.05
TMEM88	NM_203411	transmembrane protein 88	-0.05
LIN52	NM_001024674	lin-52 homolog (C. elegans)	-0.05
TFAP2E	NM_178548	transcription factor AP-2 epsilon (activating enhancer binding protein 2 epsilon)	-0.05
SLC6A15	NM_001146335	solute carrier family 6 (neutral amino acid transporter), member 15	-0.05
NRAS	NM_002524	neuroblastoma RAS viral (v-ras) oncogene homolog	-0.05
ANKRD52	NM_173595	ankyrin repeat domain 52	-0.05
TNPO1	NM_002270	transportin 1	> -0.05
HELZ	NM_014877	helicase with zinc finger	> -0.05
RPS6KA2	NM_001006932	ribosomal protein S6 kinase, 90kDa, polypeptide 2	> -0.05
CREB1	NM_004379	cAMP responsive element binding protein 1	> -0.05
KIF21B	NM_017596	kinesin family member 21B	> -0.05
TRERF1	NM_033502	transcriptional regulating factor 1	> -0.05
IGF1	NM_000618	insulin-like growth factor 1 (somatomedin C)	> -0.05
CXorf23	NM_198279	chromosome X open reading frame 23	-0.05
USP37	NM_020935	ubiquitin specific peptidase 37	-0.05
FUT9	NM_006581	fucosyltransferase 9 (alpha (1,3) fucosyltransferase)	-0.05
MNX1	NM_001165255	motor neuron and pancreas homeobox 1	-0.05
DNM1L	NM_005690	dynamin 1-like	-0.05
BRWD3	NM_153252	bromodomain and WD repeat domain containing 3	-0.05
CMTM4	NM_181521	CKLF-like MARVEL transmembrane domain containing 4	-0.05
KY	NM_178554	kyphoscoliosis peptidase	-0.05
USP9X	NM_001039590	ubiquitin specific peptidase 9, X-linked	-0.05
TTC28	NM_001145418	tetratricopeptide repeat domain 28	-0.04
PGRMC2	NM_006320	progesterone receptor membrane component 2	-0.04
BHLHE22	NM_152414	basic helix-loop-helix family, member e22	-0.04
EAF1	NM_033083	ELL associated factor 1	-0.04
RNF170	NM_001160223	ring finger protein 170	-0.04
CARM1	NM_199141	coactivator-associated arginine methyltransferase 1	-0.04
ELAVL3	NM_001420	ELAV (embryonic lethal, abnormal vision, Drosophila)-like 3 (Hu antigen C)	-0.04
ZFYVE20	NM_022340	zinc finger, FYVE domain containing 20	-0.04
UBE2QL1	NM_001145161	ubiquitin-conjugating enzyme E2Q family-like 1	-0.04
BICD2	NM_001003800	bicaudal D homolog 2 (Drosophila)	-0.04
SLC6A6	NM_001134367	solute carrier family 6 (neurotransmitter transporter, taurine), member 6	-0.04
C7orf58	NM_024913	chromosome 7 open reading frame 58	-0.04
TET1	NM_030625	tet oncogene 1	-0.04
TLK2	NM_001112707	tousled-like kinase 2	-0.04
CELF1	NM_001172639	CUGBP, Elav-like family member 1	-0.04
FNIP1	NM_001008738	folliculin interacting protein 1	-0.04
TFAP2C	NM_003222	transcription factor AP-2 gamma (activating enhancer binding protein 2 gamma)	-0.04
UBE3A	NM_000462	ubiquitin protein ligase E3A	-0.04
NIPBL	NM_015384	Nipped-B homolog (Drosophila)	-0.04
SH3PXD2A	NM_014631	SH3 and PX domains 2A	> -0.04
CACNA1C	NM_000719	calcium channel, voltage-dependent, L type, alpha 1C subunit	> -0.04
PLXNA2	NM_025179	plexin A2	> -0.04
ITGB8	NM_002214	integrin, beta 8	> -0.04
TAOK1	NM_020791	TAO kinase 1	> -0.04
LOC100507421	NM_001195278	transmembrane protein 178-like	> -0.04
PGR	NM_000926	progesterone receptor	> -0.04
TMTC3	NM_181783	transmembrane and tetratricopeptide repeat containing 3	> -0.04
ADAMTS6	NM_197941	ADAM metallopeptidase with thrombospondin type 1 motif, 6	> -0.04
WNT5A	NM_003392	wingless-type MMTV integration site family, member 5A	> -0.04
LPP	NM_001167671	LIM domain containing preferred translocation partner in lipoma	> -0.04
MEF2C	NM_001131005	myocyte enhancer factor 2C	> -0.04
AAK1	NM_014911	AP2 associated kinase 1	> -0.04
B4GALT1	NM_001497	UDP-Gal:betaGlcNAc beta 1,4- galactosyltransferase, polypeptide 1	-0.04
OCLN	NM_001205254	occludin	-0.04
SMAD4	NM_005359	SMAD family member 4	-0.04
GABRA4	NM_000809	gamma-aminobutyric acid (GABA) A receptor, alpha 4	-0.04
HNRNPUL1	NM_007040	heterogeneous nuclear ribonucleoprotein U-like 1	-0.04
EHD1	NM_006795	EH-domain containing 1	-0.04
ZNRF3	NM_001206998	zinc and ring finger 3	-0.04
HS6ST1	NM_004807	heparan sulfate 6-O-sulfotransferase 1	-0.04
ZCCHC2	NM_017742	zinc finger, CCHC domain containing 2	-0.04
RNF138	NM_001191324	ring finger protein 138	-0.03
PRKAG2	NM_001040633	protein kinase, AMP-activated, gamma 2 non-catalytic subunit	-0.03
PCDH18	NM_019035	protocadherin 18	-0.03
ADAMTS18	NM_199355	ADAM metallopeptidase with thrombospondin type 1 motif, 18	-0.03
COL19A1	NM_001858	collagen, type XIX, alpha 1	> -0.03
UCK2	NM_012474	uridine-cytidine kinase 2	> -0.03
PMEPA1	NM_020182	prostate transmembrane protein, androgen induced 1	> -0.03
CREBZF	NM_001039618	CREB/ATF bZIP transcription factor	> -0.03
SOCS7	NM_014598	suppressor of cytokine signaling 7	> -0.03
CCND2	NM_001759	cyclin D2	> -0.03
RCOR1	NM_015156	REST corepressor 1	> -0.03
MMP16	NM_005941	matrix metallopeptidase 16 (membrane-inserted)	> -0.03
GJA3	NM_021954	gap junction protein, alpha 3, 46kDa	> -0.03
SPOCK2	NM_014767	sparc/osteonectin, cwcv and kazal-like domains proteoglycan (testican) 2	> -0.03
MED13L	NM_015335	mediator complex subunit 13-like	> -0.03
LIF	NM_002309	leukemia inhibitory factor (cholinergic differentiation factor)	> -0.03
ARL4C	NM_005737	ADP-ribosylation factor-like 4C	> -0.03
AMMECR1	NM_001025580	Alport syndrome, mental retardation, midface hypoplasia and elliptocytosis chromosomal region gene 1	> -0.03
C17orf103	NM_152914	chromosome 17 open reading frame 103	> -0.03
NRIP1	NM_003489	nuclear receptor interacting protein 1	> -0.03
HAPLN1	NM_001884	hyaluronan and proteoglycan link protein 1	> -0.03
RFX7	NM_022841	regulatory factor X, 7	> -0.03
SBNO1	NM_001167856	strawberry notch homolog 1 (Drosophila)	> -0.03
MLEC	NM_014730	malectin	> -0.03
PIK3C2A	NM_002645	phosphoinositide-3-kinase, class 2, alpha polypeptide	> -0.03
C1GALT1	NM_020156	core 1 synthase, glycoprotein-N-acetylgalactosamine 3-beta-galactosyltransferase, 1	> -0.03
MITF	NM_000248	microphthalmia-associated transcription factor	> -0.03
ARHGAP26	NM_001135608	Rho GTPase activating protein 26	> -0.03
TMEM135	NM_001168724	transmembrane protein 135	-0.03
CDR2L	NM_014603	cerebellar degeneration-related protein 2-like	-0.03
KLF4	NM_004235	Kruppel-like factor 4 (gut)	-0.03
EPS15	NM_001159969	epidermal growth factor receptor pathway substrate 15	-0.03
PDXDC1	NM_015027	pyridoxal-dependent decarboxylase domain containing 1	-0.03
MAP9	NM_001039580	microtubule-associated protein 9	-0.03
ZBTB38	NM_001080412	zinc finger and BTB domain containing 38	-0.03
LRCH1	NM_001164213	leucine-rich repeats and calponin homology (CH) domain containing 1	-0.03
SHC4	NM_203349	SHC (Src homology 2 domain containing) family, member 4	-0.03
DCBLD2	NM_080927	discoidin, CUB and LCCL domain containing 2	-0.03
SRSF3	NM_003017	serine/arginine-rich splicing factor 3	-0.03
GALK2	NM_001001556	galactokinase 2	-0.03
MAP1A	NM_002373	microtubule-associated protein 1A	-0.03
ATXN7	NM_000333	ataxin 7	-0.03
CPEB4	NM_030627	cytoplasmic polyadenylation element binding protein 4	-0.02
LARP4B	NM_015155	La ribonucleoprotein domain family, member 4B	-0.02
LHX1	NM_005568	LIM homeobox 1	-0.02
LMLN	NM_001136049	leishmanolysin-like (metallopeptidase M8 family)	> -0.02
ZNF516	NM_014643	zinc finger protein 516	> -0.02
ZFX	NM_001178084	zinc finger protein, X-linked	> -0.02
TMEM33	NM_018126	transmembrane protein 33	> -0.02
MIB1	NM_020774	mindbomb homolog 1 (Drosophila)	> -0.02
ZFHX3	NM_001164766	zinc finger homeobox 3	> -0.02
FOXP2	NM_001172766	forkhead box P2	> -0.02
WAPAL	NM_015045	wings apart-like homolog (Drosophila)	> -0.02
ENC1	NM_003633	ectodermal-neural cortex 1 (with BTB-like domain)	> -0.02
KIAA2022	NM_001008537	KIAA2022	> -0.02
GABRB3	NM_000814	gamma-aminobutyric acid (GABA) A receptor, beta 3	> -0.02
ACPL2	NM_001037172	acid phosphatase-like 2	> -0.02
RIMKLA	NM_173642	ribosomal modification protein rimK-like family member A	> -0.02
SYT2	NM_001136504	synaptotagmin II	> -0.02
PGM2L1	NM_173582	phosphoglucomutase 2-like 1	> -0.02
PLEKHM3	NM_001080475	pleckstrin homology domain containing, family M, member 3	> -0.02
DLGAP2	NM_004745	discs, large (Drosophila) homolog-associated protein 2	> -0.02
ETNK1	NM_018638	ethanolamine kinase 1	> -0.02
SLC26A9	NM_052934	solute carrier family 26, member 9	> -0.02
MATR3	NM_001194954	matrin 3	-0.02
KLHL18	NM_025010	kelch-like 18 (Drosophila)	-0.02
BHLHE41	NM_030762	basic helix-loop-helix family, member e41	-0.02
TMEM43	NM_024334	transmembrane protein 43	-0.02
ARMC1	NM_018120	armadillo repeat containing 1	-0.01
IPO7	NM_006391	importin 7	-0.01
TP53INP2	NM_021202	tumor protein p53 inducible nuclear protein 2	-0.01
SH3KBP1	NM_001024666	SH3-domain kinase binding protein 1	> -0.01
GALNT10	NM_198321	UDP-N-acetyl-alpha-D-galactosamine:polypeptide N-acetylgalactosaminyltransferase 10 (GalNAc-T10)	> -0.01
PDE4D	NM_001104631	phosphodiesterase 4D, cAMP-specific	> -0.01
LPHN1	NM_001008701	latrophilin 1	> -0.01
NHSL1	NM_001144060	NHS-like 1	> -0.01
ADAMTS19	NM_133638	ADAM metallopeptidase with thrombospondin type 1 motif, 19	> -0.01
KCMF1	NM_020122	potassium channel modulatory factor 1	> -0.01
TSPAN14	NM_001128309	tetraspanin 14	> -0.01
LHFPL4	NM_198560	lipoma HMGIC fusion partner-like 4	> -0.01
FAM190B	NM_018999	family with sequence similarity 190, member B	> -0.01
ZC3H7B	NM_017590	zinc finger CCCH-type containing 7B	> -0.01
PTPN3	NM_001145368	protein tyrosine phosphatase, non-receptor type 3	> -0.01
FAM178A	NM_018121	family with sequence similarity 178, member A	> -0.01
MAP1B	NM_005909	microtubule-associated protein 1B	> -0.01
TCF7L2	NM_001146274	transcription factor 7-like 2 (T-cell specific, HMG-box)	> -0.01
CPEB2	NM_001177381	cytoplasmic polyadenylation element binding protein 2	> -0.01
CPEB3	NM_001178137	cytoplasmic polyadenylation element binding protein 3	> -0.01
KCNN3	NM_001204087	potassium intermediate/small conductance calcium-activated channel, subfamily N, member 3	> -0.01
ACVR2B	NM_001106	activin A receptor, type IIB	> -0.01
ARHGEF12	NM_001198665	Rho guanine nucleotide exchange factor (GEF) 12	> -0.01
TMEM64	NM_001008495	transmembrane protein 64	> -0.01
VMA21	NM_001017980	VMA21 vacuolar H+-ATPase homolog (S. cerevisiae)	> -0.01
C20orf194	NM_001009984	chromosome 20 open reading frame 194	> -0.01
KLHL15	NM_030624	kelch-like 15 (Drosophila)	> -0.01
REPS2	NM_001080975	RALBP1 associated Eps domain containing 2	> -0.01
ZYG11B	NM_024646	zyg-11 homolog B (C. elegans)	> -0.01
CUL3	NM_003590	cullin 3	> -0.01
BCL9L	NM_182557	B-cell CLL/lymphoma 9-like	> -0.01
KPNA3	NM_002267	karyopherin alpha 3 (importin alpha 4)	> -0.01
AP1S3	NM_001039569	adaptor-related protein complex 1, sigma 3 subunit	N/A

## Sheet: mmu-miR-27a
Supplementary Table 1 (continued). Predicted targets of mmu-miR-27a by TargetScan database (version 6.2).
Human ortholog of target gene	Representative transcript	Gene name	Total context score
ADORA2B	NM_000676	adenosine A2b receptor	-0.96
PLK2	NM_006622	polo-like kinase 2	-0.76
TRIM23	NM_001656	tripartite motif containing 23	-0.75
NAP1L2	NM_021963	nucleosome assembly protein 1-like 2	-0.72
ACVR1C	NM_001111031	activin A receptor, type IC	-0.65
GCC2	NM_181453	GRIP and coiled-coil domain containing 2	-0.62
AQP11	NM_173039	aquaporin 11	-0.62
FBXW7	NM_001013415	F-box and WD repeat domain containing 7	-0.59
KIAA2018	NM_001009899	KIAA2018	-0.56
SLC6A1	NM_003042	solute carrier family 6 (neurotransmitter transporter, GABA), member 1	-0.54
RNF139	NM_007218	ring finger protein 139	-0.53
EYA4	NM_004100	eyes absent homolog 4 (Drosophila)	-0.53
XKRX	NM_212559	XK, Kell blood group complex subunit-related, X-linked	-0.53
EN2	NM_001427	engrailed homeobox 2	-0.53
C1orf9	NM_014283	chromosome 1 open reading frame 9	-0.51
SEMA7A	NM_001146029	semaphorin 7A, GPI membrane anchor (John Milton Hagen blood group)	-0.51
FZD3	NM_017412	frizzled family receptor 3	-0.5
KIAA1109	NM_015312	KIAA1109	-0.49
PSEN1	NM_000021	presenilin 1	-0.49
PARD6B	NM_032521	par-6 partitioning defective 6 homolog beta (C. elegans)	-0.49
HOXB8	NM_024016	homeobox B8	-0.48
AFF4	NM_014423	AF4/FMR2 family, member 4	-0.48
C16orf5	NM_001199054	chromosome 16 open reading frame 5	-0.48
DCUN1D4	NM_001040402	DCN1, defective in cullin neddylation 1, domain containing 4 (S. cerevisiae)	-0.48
DNAJC13	NM_015268	DnaJ (Hsp40) homolog, subfamily C, member 13	-0.48
SHC3	NM_016848	SHC (Src homology 2 domain containing) transforming protein 3	-0.48
PDS5B	NM_015032	PDS5, regulator of cohesion maintenance, homolog B (S. cerevisiae)	-0.47
ARFGEF1	NM_006421	ADP-ribosylation factor guanine nucleotide-exchange factor 1(brefeldin A-inhibited)	-0.47
MAP2K4	NM_003010	mitogen-activated protein kinase kinase 4	-0.47
USP42	NM_032172	ubiquitin specific peptidase 42	-0.47
SLFN12	NM_018042	schlafen family member 12	-0.46
NIPAL4	NM_001099287	NIPA-like domain containing 4	-0.46
C10orf137	NM_001202438	chromosome 10 open reading frame 137	-0.46
NRK	NM_198465	Nik related kinase	-0.45
STK39	NM_013233	serine threonine kinase 39	-0.45
SLC24A4	NM_153646	solute carrier family 24 (sodium/potassium/calcium exchanger), member 4	-0.45
FAM193B	NM_001190946	family with sequence similarity 193, member B	-0.45
SNAP25	NM_003081	synaptosomal-associated protein, 25kDa	-0.45
RUNX1	NM_001001890	runt-related transcription factor 1	-0.44
PPP1CC	NM_002710	protein phosphatase 1, catalytic subunit, gamma isozyme	-0.43
LRRC55	NM_001005210	leucine rich repeat containing 55	-0.43
NETO1	NM_138966	neuropilin (NRP) and tolloid (TLL)-like 1	-0.43
CDS1	NM_001263	CDP-diacylglycerol synthase (phosphatidate cytidylyltransferase) 1	-0.43
HOXA5	NM_019102	homeobox A5	-0.42
GLT25D2	NM_015101	glycosyltransferase 25 domain containing 2	-0.42
OBFC2A	NM_001031716	oligonucleotide/oligosaccharide-binding fold containing 2A	-0.42
TXLNG	NM_001168683	taxilin gamma	-0.41
CKAP4	NM_006825	cytoskeleton-associated protein 4	-0.41
PPARG	NM_005037	peroxisome proliferator-activated receptor gamma	-0.41
EYA1	NM_000503	eyes absent homolog 1 (Drosophila)	-0.41
ARHGEF26	NM_015595	Rho guanine nucleotide exchange factor (GEF) 26	-0.4
TSC1	NM_000368	tuberous sclerosis 1	-0.4
KCNK2	NM_001017424	potassium channel, subfamily K, member 2	-0.4
TNRC18	NM_001080495	trinucleotide repeat containing 18	-0.4
PSMA1	NM_002786	proteasome (prosome, macropain) subunit, alpha type, 1	-0.4
GRB2	NM_002086	growth factor receptor-bound protein 2	-0.4
WSB1	NM_015626	WD repeat and SOCS box containing 1	-0.4
B4GALT3	NM_001199873	UDP-Gal:betaGlcNAc beta 1,4- galactosyltransferase, polypeptide 3	-0.39
ITSN2	NM_006277	intersectin 2	-0.39
MMD	NM_012329	monocyte to macrophage differentiation-associated	-0.39
PAQR9	NM_198504	progestin and adipoQ receptor family member IX	-0.39
KRAS	NM_004985	v-Ki-ras2 Kirsten rat sarcoma viral oncogene homolog	-0.39
AKIRIN1	NM_001136275	akirin 1	-0.39
PELI2	NM_021255	pellino homolog 2 (Drosophila)	-0.39
SSH1	NM_018984	slingshot homolog 1 (Drosophila)	-0.39
GRIK3	NM_000831	glutamate receptor, ionotropic, kainate 3	-0.39
EPB41L4A	NM_022140	erythrocyte membrane protein band 4.1 like 4A	-0.39
CCNK	NM_001099402	cyclin K	-0.38
ZNF800	NM_176814	zinc finger protein 800	-0.38
C10orf114	NM_001010911	chromosome 10 open reading frame 114	-0.38
CTH	NM_001190463	cystathionase (cystathionine gamma-lyase)	-0.38
NEK6	NM_001145001	NIMA (never in mitosis gene a)-related kinase 6	-0.38
CCDC28B	NM_024296	coiled-coil domain containing 28B	-0.38
FAM8A1	NM_016255	family with sequence similarity 8, member A1	-0.38
NR2F6	NM_005234	nuclear receptor subfamily 2, group F, member 6	-0.38
EHF	NM_001206615	ets homologous factor	-0.38
PAX9	NM_006194	paired box 9	-0.37
LONRF1	NM_152271	LON peptidase N-terminal domain and ring finger 1	-0.37
APPBP2	NM_006380	amyloid beta precursor protein (cytoplasmic tail) binding protein 2	-0.37
GRIA4	NM_000829	glutamate receptor, ionotrophic, AMPA 4	-0.37
GLRA2	NM_001118885	glycine receptor, alpha 2	-0.37
APAF1	NM_001160	apoptotic peptidase activating factor 1	-0.37
CEP135	NM_025009	centrosomal protein 135kDa	-0.37
CHKA	NM_001277	choline kinase alpha	-0.37
B3GNT7	NM_145236	UDP-GlcNAc:betaGal beta-1,3-N-acetylglucosaminyltransferase 7	-0.37
RBBP6	NM_006910	retinoblastoma binding protein 6	-0.37
EDEM3	NM_025191	ER degradation enhancer, mannosidase alpha-like 3	-0.37
SFRP1	NM_003012	secreted frizzled-related protein 1	-0.36
CREB1	NM_004379	cAMP responsive element binding protein 1	-0.36
PPP1R3F	NM_001184745	protein phosphatase 1, regulatory (inhibitor) subunit 3F	-0.36
RPGRIP1L	NM_001127897	RPGRIP1-like	-0.36
PALM2	NM_001037293	paralemmin 2	-0.36
FAM134C	NM_178126	family with sequence similarity 134, member C	-0.36
KIAA1737	NM_033426	KIAA1737	-0.36
TMBIM6	NM_001098576	transmembrane BAX inhibitor motif containing 6	-0.36
LGI2	NM_018176	leucine-rich repeat LGI family, member 2	-0.36
DCX	NM_000555	doublecortin	-0.36
POGLUT1	NM_152305	protein O-glucosyltransferase 1	-0.35
MICAL3	NM_001136004	microtubule associated monoxygenase, calponin and LIM domain containing 3	-0.35
ING5	NM_032329	inhibitor of growth family, member 5	-0.35
SHC4	NM_203349	SHC (Src homology 2 domain containing) family, member 4	-0.35
RBM12B	NM_203390	RNA binding motif protein 12B	-0.35
IRF4	NM_001195286	interferon regulatory factor 4	-0.35
RNF185	NM_001135825	ring finger protein 185	-0.35
BBX	NM_001142568	bobby sox homolog (Drosophila)	-0.35
LPPR1	NM_017753	lipid phosphate phosphatase-related protein type 1	-0.35
ZMAT3	NM_022470	zinc finger, matrin-type 3	-0.35
ELFN2	NM_052906	extracellular leucine-rich repeat and fibronectin type III domain containing 2	-0.34
RCOR3	NM_001136223	REST corepressor 3	-0.34
NCOA7	NM_001122842	nuclear receptor coactivator 7	-0.34
NR5A2	NM_003822	nuclear receptor subfamily 5, group A, member 2	-0.34
ZHX1	NM_001017926	zinc fingers and homeoboxes 1	-0.34
DKK2	NM_014421	dickkopf homolog 2 (Xenopus laevis)	-0.34
SLC35F1	NM_001029858	solute carrier family 35, member F1	-0.34
HOXA10	NM_018951	homeobox A10	-0.34
SORL1	NM_003105	sortilin-related receptor, L(DLR class) A repeats containing	-0.34
ZHX3	NM_015035	zinc fingers and homeoboxes 3	-0.34
HEG1	NM_020733	HEG homolog 1 (zebrafish)	-0.33
MSTN	NM_005259	myostatin	-0.33
C7orf41	NM_152793	chromosome 7 open reading frame 41	-0.33
MAL2	NM_052886	mal, T-cell differentiation protein 2 (gene/pseudogene)	-0.33
BDP1	NM_018429	B double prime 1, subunit of RNA polymerase III transcription initiation factor IIIB	-0.33
DNAJC27	NM_001198559	DnaJ (Hsp40) homolog, subfamily C, member 27	-0.33
BTG2	NM_006763	BTG family, member 2	-0.33
CA10	NM_001082533	carbonic anhydrase X	-0.33
PHB	NM_002634	prohibitin	-0.33
PPM1K	NM_152542	protein phosphatase, Mg2+/Mn2+ dependent, 1K	-0.33
PDIA5	NM_006810	protein disulfide isomerase family A, member 5	-0.33
CACNA2D3	NM_018398	calcium channel, voltage-dependent, alpha 2/delta subunit 3	-0.33
CDH11	NM_001797	cadherin 11, type 2, OB-cadherin (osteoblast)	-0.33
FZD7	NM_003507	frizzled family receptor 7	-0.33
TGOLN2	NM_001206840	trans-golgi network protein 2	-0.33
CCNG1	NM_004060	cyclin G1	-0.33
TRAPPC8	NM_014939	trafficking protein particle complex 8	-0.32
LIMK1	NM_001204426	LIM domain kinase 1	-0.32
LPAR6	NM_001162497	lysophosphatidic acid receptor 6	-0.32
CD2AP	NM_012120	CD2-associated protein	-0.32
GOSR2	NM_004287	golgi SNAP receptor complex member 2	-0.32
RSAD2	NM_080657	radical S-adenosyl methionine domain containing 2	-0.32
TAB3	NM_152787	TGF-beta activated kinase 1/MAP3K7 binding protein 3	-0.32
PLA2G6	NM_001004426	phospholipase A2, group VI (cytosolic, calcium-independent)	-0.32
GATC	NM_176818	glutamyl-tRNA(Gln) amidotransferase, subunit C homolog (bacterial)	-0.32
NR2F2	NM_001145155	nuclear receptor subfamily 2, group F, member 2	-0.31
FAM108C1	NM_021214	family with sequence similarity 108, member C1	-0.31
GABRA6	NM_000811	gamma-aminobutyric acid (GABA) A receptor, alpha 6	-0.31
CACNA1A	NM_000068	calcium channel, voltage-dependent, P/Q type, alpha 1A subunit	-0.31
PLXND1	NM_015103	plexin D1	-0.31
ARHGAP1	NM_004308	Rho GTPase activating protein 1	-0.31
SRL	NM_001098814	sarcalumenin	-0.31
MTSS1L	NM_138383	metastasis suppressor 1-like	-0.31
ASPH	NM_001164750	aspartate beta-hydroxylase	-0.31
PDE7B	NM_018945	phosphodiesterase 7B	-0.31
HOXA13	NM_000522	homeobox A13	-0.31
RARA	NM_000964	retinoic acid receptor, alpha	-0.31
SUCLG2	NM_003848	succinate-CoA ligase, GDP-forming, beta subunit	-0.31
MATN3	NM_002381	matrilin 3	-0.31
RAPGEF2	NM_014247	Rap guanine nucleotide exchange factor (GEF) 2	-0.3
FAM184A	NM_001100411	family with sequence similarity 184, member A	-0.3
FZD4	NM_012193	frizzled family receptor 4	-0.3
SPRY2	NM_005842	sprouty homolog 2 (Drosophila)	-0.3
NEURL4	NM_001005408	neuralized homolog 4 (Drosophila)	-0.3
RGS1	NM_002922	regulator of G-protein signaling 1	-0.3
DOT1L	NM_032482	DOT1-like, histone H3 methyltransferase (S. cerevisiae)	-0.3
SLC7A11	NM_014331	solute carrier family 7 (anionic amino acid transporter light chain, xc- system), member 11	-0.3
GRM5	NM_000842	glutamate receptor, metabotropic 5	-0.3
CCNJ	NM_001134375	cyclin J	-0.3
EGFR	NM_005228	epidermal growth factor receptor	-0.3
LPCAT1	NM_024830	lysophosphatidylcholine acyltransferase 1	-0.3
SBF2	NM_030962	SET binding factor 2	-0.3
C1orf173	NM_001002912	chromosome 1 open reading frame 173	-0.3
GPD1	NM_005276	glycerol-3-phosphate dehydrogenase 1 (soluble)	-0.3
GNS	NM_002076	glucosamine (N-acetyl)-6-sulfatase	-0.3
RSBN1L	NM_198467	round spermatid basic protein 1-like	-0.3
SPTLC2	NM_004863	serine palmitoyltransferase, long chain base subunit 2	-0.3
ZBTB42	NM_001137601	zinc finger and BTB domain containing 42	-0.3
RPS6KA5	NM_004755	ribosomal protein S6 kinase, 90kDa, polypeptide 5	-0.3
NPEPPS	NM_006310	aminopeptidase puromycin sensitive	-0.3
ABCA1	NM_005502	ATP-binding cassette, sub-family A (ABC1), member 1	-0.3
FAM69A	NM_001006605	family with sequence similarity 69, member A	-0.3
PNKD	NM_015488	paroxysmal nonkinesigenic dyskinesia	-0.29
TIA1	NM_022037	TIA1 cytotoxic granule-associated RNA binding protein	-0.29
MAGI3	NM_001142782	membrane associated guanylate kinase, WW and PDZ domain containing 3	-0.29
CREM	NM_182717	cAMP responsive element modulator	-0.29
GFPT2	NM_005110	glutamine-fructose-6-phosphate transaminase 2	-0.29
ABL2	NM_001136000	v-abl Abelson murine leukemia viral oncogene homolog 2	-0.29
C1orf52	NM_198077	chromosome 1 open reading frame 52	-0.29
LYPD3	NM_014400	LY6/PLAUR domain containing 3	-0.29
PDHX	NM_001135024	pyruvate dehydrogenase complex, component X	-0.29
NEDD4	NM_006154	neural precursor cell expressed, developmentally down-regulated 4	-0.29
RREB1	NM_001003698	ras responsive element binding protein 1	-0.29
NRP2	NM_003872	neuropilin 2	-0.29
EPB41	NM_001166005	erythrocyte membrane protein band 4.1 (elliptocytosis 1, RH-linked)	-0.29
FAM133B	NM_001040057	family with sequence similarity 133, member B	-0.29
SMAD9	NM_001127217	SMAD family member 9	-0.28
SLC25A14	NM_003951	solute carrier family 25 (mitochondrial carrier, brain), member 14	-0.28
FLRT3	NM_013281	fibronectin leucine rich transmembrane protein 3	-0.28
TADA1	NM_053053	transcriptional adaptor 1	-0.28
TET1	NM_030625	tet oncogene 1	-0.28
MAP3K14	NM_003954	mitogen-activated protein kinase kinase kinase 14	-0.28
CNOT7	NM_013354	CCR4-NOT transcription complex, subunit 7	-0.28
C2orf55	NM_207362	chromosome 2 open reading frame 55	-0.28
PRDM12	NM_021619	PR domain containing 12	-0.28
EEPD1	NM_030636	endonuclease/exonuclease/phosphatase family domain containing 1	-0.28
GATA2	NM_001145661	GATA binding protein 2	-0.28
WNK3	NM_001002838	WNK lysine deficient protein kinase 3	-0.28
UNKL	NM_001193388	unkempt homolog (Drosophila)-like	-0.28
BMI1	NM_005180	BMI1 polycomb ring finger oncogene	-0.28
COMMD3-BMI1	NM_001204062	COMMD3-BMI1 readthrough	-0.28
CSRP2	NM_001321	cysteine and glycine-rich protein 2	-0.28
ADD1	NM_001119	adducin 1 (alpha)	-0.28
HCN4	NM_005477	hyperpolarization activated cyclic nucleotide-gated potassium channel 4	-0.28
C1orf144	NM_001114600	chromosome 1 open reading frame 144	-0.27
ISL1	NM_002202	ISL LIM homeobox 1	-0.27
GNG12	NM_018841	guanine nucleotide binding protein (G protein), gamma 12	-0.27
CYP39A1	NM_016593	cytochrome P450, family 39, subfamily A, polypeptide 1	-0.27
ACTA2	NM_001141945	actin, alpha 2, smooth muscle, aorta	-0.27
LEKR1	NM_001004316	leucine, glutamate and lysine rich 1	-0.27
SPTY2D1	NM_194285	SPT2, Suppressor of Ty, domain containing 1 (S. cerevisiae)	-0.27
MEPCE	NM_001194990	methylphosphate capping enzyme	-0.27
GLIPR2	NM_022343	GLI pathogenesis-related 2	-0.27
LIFR	NM_001127671	leukemia inhibitory factor receptor alpha	-0.27
CTCF	NM_001191022	CCCTC-binding factor (zinc finger protein)	-0.27
C17orf85	NM_001114118	chromosome 17 open reading frame 85	-0.27
GRIN2D	NM_000836	glutamate receptor, ionotropic, N-methyl D-aspartate 2D	-0.27
PLCL2	NM_001144382	phospholipase C-like 2	-0.27
VPS26B	NM_052875	vacuolar protein sorting 26 homolog B (S. pombe)	-0.26
ZCCHC24	NM_153367	zinc finger, CCHC domain containing 24	-0.26
TMEM170B	NM_001100829	transmembrane protein 170B	-0.26
MFSD2A	NM_001136493	major facilitator superfamily domain containing 2A	-0.26
HLX	NM_021958	H2.0-like homeobox	-0.26
GFPT1	NM_002056	glutamine--fructose-6-phosphate transaminase 1	-0.26
C5orf13	NM_001142474	chromosome 5 open reading frame 13	-0.26
WHSC1	NM_133334	Wolf-Hirschhorn syndrome candidate 1	-0.26
CSF1	NM_000757	colony stimulating factor 1 (macrophage)	-0.26
ANK2	NM_001127493	ankyrin 2, neuronal	-0.26
KLF3	NM_016531	Kruppel-like factor 3 (basic)	-0.26
RNF144A	NM_014746	ring finger protein 144A	-0.26
GOLGA1	NM_002077	golgin A1	-0.26
KCTD8	NM_198353	potassium channel tetramerisation domain containing 8	-0.26
GLTP	NM_016433	glycolipid transfer protein	-0.26
FAM65B	NM_014722	family with sequence similarity 65, member B	-0.26
HBEGF	NM_001945	heparin-binding EGF-like growth factor	-0.26
CBFA2T3	NM_005187	core-binding factor, runt domain, alpha subunit 2; translocated to, 3	-0.26
RPN1	NM_002950	ribophorin I	-0.26
NKAIN1	NM_024522	Na+/K+ transporting ATPase interacting 1	-0.26
KIAA0368	NM_001080398	KIAA0368	-0.26
BRSK1	NM_032430	BR serine/threonine kinase 1	-0.25
DNAJC3	NM_006260	DnaJ (Hsp40) homolog, subfamily C, member 3	-0.25
CDK18	NM_002596	cyclin-dependent kinase 18	-0.25
TLK2	NM_001112707	tousled-like kinase 2	-0.25
PDE8B	NM_001029851	phosphodiesterase 8B	-0.25
POM121C	NM_001099415	POM121 membrane glycoprotein C	-0.25
POM121	NM_172020	POM121 membrane glycoprotein	-0.25
CSDC2	NM_014460	cold shock domain containing C2, RNA binding	-0.25
BMP3	NM_001201	bone morphogenetic protein 3	-0.25
FAM78A	NM_033387	family with sequence similarity 78, member A	-0.25
NLN	NM_020726	neurolysin (metallopeptidase M3 family)	-0.25
NRBF2	NM_030759	nuclear receptor binding factor 2	-0.25
PNISR	NM_015491	PNN-interacting serine/arginine-rich protein	-0.25
FRS3	NM_006653	fibroblast growth factor receptor substrate 3	-0.25
FOXP2	NM_001172766	forkhead box P2	-0.25
UQCC	NM_001184977	ubiquinol-cytochrome c reductase complex chaperone	-0.25
FAM126B	NM_173822	family with sequence similarity 126, member B	-0.25
ALG9	NM_001077690	asparagine-linked glycosylation 9, alpha-1,2-mannosyltransferase homolog (S. cerevisiae)	-0.25
CSRNP1	NM_033027	cysteine-serine-rich nuclear protein 1	-0.25
TMEM110	NM_198563	transmembrane protein 110	-0.25
MBTD1	NM_017643	mbt domain containing 1	-0.25
SESN2	NM_031459	sestrin 2	-0.25
ARMC8	NM_014154	armadillo repeat containing 8	-0.25
TSC22D2	NM_014779	TSC22 domain family, member 2	-0.24
PLEKHH1	NM_020715	pleckstrin homology domain containing, family H (with MyTH4 domain) member 1	-0.24
BEND4	NM_001159547	BEN domain containing 4	-0.24
AFAP1	NM_001134647	actin filament associated protein 1	-0.24
LDLR	NM_000527	low density lipoprotein receptor	-0.24
RET	NM_020975	ret proto-oncogene	-0.24
INSR	NM_000208	insulin receptor	-0.24
ADAMTS10	NM_030957	ADAM metallopeptidase with thrombospondin type 1 motif, 10	-0.24
ANKRD43	NM_175873	ankyrin repeat domain 43	-0.24
FOXP4	NM_001012426	forkhead box P4	-0.24
SYT2	NM_001136504	synaptotagmin II	-0.24
RBPMS2	NM_194272	RNA binding protein with multiple splicing 2	-0.24
TMCC1	NM_001017395	transmembrane and coiled-coil domain family 1	-0.24
KLHL31	NM_001003760	kelch-like 31 (Drosophila)	-0.24
GALNT7	NM_017423	UDP-N-acetyl-alpha-D-galactosamine:polypeptide N-acetylgalactosaminyltransferase 7 (GalNAc-T7)	-0.24
NFE2L2	NM_001145412	nuclear factor (erythroid-derived 2)-like 2	-0.24
SMOC2	NM_001166412	SPARC related modular calcium binding 2	-0.24
WISP1	NM_001204869	WNT1 inducible signaling pathway protein 1	-0.24
AK2	NM_001199199	adenylate kinase 2	-0.24
SLC25A44	NM_014655	solute carrier family 25, member 44	-0.24
NTN1	NM_004822	netrin 1	-0.24
TMPRSS7	NM_001042575	transmembrane protease, serine 7	-0.24
NR1D2	NM_001145425	nuclear receptor subfamily 1, group D, member 2	-0.23
HAPLN1	NM_001884	hyaluronan and proteoglycan link protein 1	-0.23
EIF2S2	NM_003908	eukaryotic translation initiation factor 2, subunit 2 beta, 38kDa	-0.23
VIP	NM_003381	vasoactive intestinal peptide	-0.23
NFKBID	NM_139239	nuclear factor of kappa light polypeptide gene enhancer in B-cells inhibitor, delta	-0.23
DLL4	NM_019074	delta-like 4 (Drosophila)	-0.23
NXT2	NM_001242617	nuclear transport factor 2-like export factor 2	-0.23
SLC39A11	NM_001159770	solute carrier family 39 (metal ion transporter), member 11	-0.23
EBF3	NM_001005463	early B-cell factor 3	-0.23
KPNA3	NM_002267	karyopherin alpha 3 (importin alpha 4)	-0.23
TRERF1	NM_033502	transcriptional regulating factor 1	-0.23
SLITRK1	NM_052910	SLIT and NTRK-like family, member 1	-0.23
SATB2	NM_001172509	SATB homeobox 2	-0.23
SLC1A2	NM_001195728	solute carrier family 1 (glial high affinity glutamate transporter), member 2	-0.23
MAPK14	NM_001315	mitogen-activated protein kinase 14	-0.23
NFATC1	NM_006162	nuclear factor of activated T-cells, cytoplasmic, calcineurin-dependent 1	-0.23
SPRY1	NM_005841	sprouty homolog 1, antagonist of FGF signaling (Drosophila)	-0.23
FGF1	NM_000800	fibroblast growth factor 1 (acidic)	-0.23
ITGA2	NM_002203	integrin, alpha 2 (CD49B, alpha 2 subunit of VLA-2 receptor)	-0.23
MYEF2	NM_016132	myelin expression factor 2	-0.23
LYSMD4	NM_152449	LysM, putative peptidoglycan-binding, domain containing 4	-0.23
SDPR	NM_004657	serum deprivation response	-0.23
FGF14	NM_004115	fibroblast growth factor 14	-0.23
E2F7	NM_203394	E2F transcription factor 7	-0.23
GPR126	NM_001032394	G protein-coupled receptor 126	-0.23
TFAM	NM_003201	transcription factor A, mitochondrial	-0.23
RNF111	NM_017610	ring finger protein 111	-0.23
CACYBP	NM_001007214	calcyclin binding protein	-0.23
RGS6	NM_001204416	regulator of G-protein signaling 6	-0.23
OAF	NM_178507	OAF homolog (Drosophila)	-0.23
TPPP	NM_007030	tubulin polymerization promoting protein	-0.23
HSP90AA1	NM_001017963	heat shock protein 90kDa alpha (cytosolic), class A member 1	-0.23
KIAA0182	NM_001134473	KIAA0182	-0.23
EPB41L1	NM_012156	erythrocyte membrane protein band 4.1-like 1	-0.22
MLL3	NM_170606	myeloid/lymphoid or mixed-lineage leukemia 3	-0.22
BAG2	NM_004282	BCL2-associated athanogene 2	-0.22
SOX11	NM_003108	SRY (sex determining region Y)-box 11	-0.22
STMN2	NM_001199214	stathmin-like 2	-0.22
NEK2	NM_002497	NIMA (never in mitosis gene a)-related kinase 2	-0.22
INO80D	NM_017759	INO80 complex subunit D	-0.22
PDGFRA	NM_006206	platelet-derived growth factor receptor, alpha polypeptide	-0.22
REPS2	NM_001080975	RALBP1 associated Eps domain containing 2	-0.22
ZNF608	NM_020747	zinc finger protein 608	-0.22
DMXL2	NM_001174116	Dmx-like 2	-0.22
JAZF1	NM_175061	JAZF zinc finger 1	-0.22
ST14	NM_021978	suppression of tumorigenicity 14 (colon carcinoma)	-0.22
TRIM46	NM_025058	tripartite motif containing 46	-0.22
PKIA	NM_006823	protein kinase (cAMP-dependent, catalytic) inhibitor alpha	-0.22
APBA2	NM_001130414	amyloid beta (A4) precursor protein-binding, family A, member 2	-0.22
ANKRD6	NM_001242809	ankyrin repeat domain 6	-0.22
VAV2	NM_001134398	vav 2 guanine nucleotide exchange factor	-0.22
CCM2	NM_001029835	cerebral cavernous malformation 2	-0.22
HNRNPF	NM_001098204	heterogeneous nuclear ribonucleoprotein F	-0.22
GXYLT1	NM_001099650	glucoside xylosyltransferase 1	-0.22
LBH	NM_030915	limb bud and heart development homolog (mouse)	-0.21
OPA1	NM_015560	optic atrophy 1 (autosomal dominant)	-0.21
TMUB1	NM_001136044	transmembrane and ubiquitin-like domain containing 1	-0.21
ELMO1	NM_001039459	engulfment and cell motility 1	-0.21
STAG1	NM_005862	stromal antigen 1	-0.21
HOXB3	NM_002146	homeobox B3	-0.21
FGD6	NM_018351	FYVE, RhoGEF and PH domain containing 6	-0.21
AMMECR1L	NM_001199140	AMME chromosomal region gene 1-like	-0.21
SOS1	NM_005633	son of sevenless homolog 1 (Drosophila)	-0.21
SEMA6D	NM_001198999	sema domain, transmembrane domain (TM), and cytoplasmic domain, (semaphorin) 6D	-0.21
GALNT3	NM_004482	UDP-N-acetyl-alpha-D-galactosamine:polypeptide N-acetylgalactosaminyltransferase 3 (GalNAc-T3)	-0.21
PHLPP2	NM_015020	PH domain and leucine rich repeat protein phosphatase 2	-0.21
MED14	NM_004229	mediator complex subunit 14	-0.21
MDFI	NM_005586	MyoD family inhibitor	-0.21
FOXO1	NM_002015	forkhead box O1	-0.21
RUFY3	NM_001037442	RUN and FYVE domain containing 3	-0.21
WWC1	NM_001161661	WW and C2 domain containing 1	-0.21
SUB1	NM_006713	SUB1 homolog (S. cerevisiae)	-0.21
CALU	NM_001130674	calumenin	-0.21
NOVA1	NM_002515	neuro-oncological ventral antigen 1	-0.21
FAM102A	NM_001035254	family with sequence similarity 102, member A	-0.21
SS18L1	NM_198935	synovial sarcoma translocation gene on chromosome 18-like 1	-0.21
DTNA	NM_001198939	dystrobrevin, alpha	-0.21
RFFL	NM_001017368	ring finger and FYVE-like domain containing 1	-0.21
BEND3	NM_001080450	BEN domain containing 3	-0.21
ATP11C	NM_001010986	ATPase, class VI, type 11C	-0.21
CALD1	NM_004342	caldesmon 1	-0.21
NAPG	NM_003826	N-ethylmaleimide-sensitive factor attachment protein, gamma	-0.21
SIK1	NM_173354	salt-inducible kinase 1	-0.2
C12orf34	NM_032829	chromosome 12 open reading frame 34	-0.2
MANEAL	NM_001031740	mannosidase, endo-alpha-like	-0.2
RUVBL2	NM_006666	RuvB-like 2 (E. coli)	-0.2
UBE2N	NM_003348	ubiquitin-conjugating enzyme E2N	-0.2
BRPF3	NM_015695	bromodomain and PHD finger containing, 3	-0.2
EIF2C2	NM_001164623	eukaryotic translation initiation factor 2C, 2	-0.2
UBE4A	NM_001204077	ubiquitination factor E4A	-0.2
UBE2V1	NM_001032288	ubiquitin-conjugating enzyme E2 variant 1	-0.2
TMEM189-UBE2V1	NM_199203	TMEM189-UBE2V1 readthrough	-0.2
SEC24A	NM_021982	SEC24 family, member A (S. cerevisiae)	-0.2
LPL	NM_000237	lipoprotein lipase	-0.2
EIF5	NM_001969	eukaryotic translation initiation factor 5	-0.2
OTX2	NM_021728	orthodenticle homeobox 2	-0.2
KLHL4	NM_019117	kelch-like 4 (Drosophila)	-0.2
SLC25A25	NM_001006641	solute carrier family 25 (mitochondrial carrier; phosphate carrier), member 25	-0.2
GRIA3	NM_000828	glutamate receptor, ionotrophic, AMPA 3	-0.2
DUSP5	NM_004419	dual specificity phosphatase 5	-0.2
UBR5	NM_015902	ubiquitin protein ligase E3 component n-recognin 5	-0.2
ARX	NM_139058	aristaless related homeobox	-0.19
VAV3	NM_001079874	vav 3 guanine nucleotide exchange factor	-0.19
EFNA2	NM_001405	ephrin-A2	-0.19
NAP1L5	NM_153757	nucleosome assembly protein 1-like 5	-0.19
GPAM	NM_020918	glycerol-3-phosphate acyltransferase, mitochondrial	-0.19
TTC39A	NM_001080494	tetratricopeptide repeat domain 39A	-0.19
NCOA5	NM_020967	nuclear receptor coactivator 5	-0.19
PPARA	NM_001001928	peroxisome proliferator-activated receptor alpha	-0.19
FAM84B	NM_174911	family with sequence similarity 84, member B	-0.19
ST6GALNAC3	NM_152996	ST6 (alpha-N-acetyl-neuraminyl-2,3-beta-galactosyl-1,3)-N-acetylgalactosaminide alpha-2,6-sialyltransferase 3	-0.19
KIAA0513	NM_014732	KIAA0513	-0.19
SYDE1	NM_033025	synapse defective 1, Rho GTPase, homolog 1 (C. elegans)	-0.19
CLCN5	NM_000084	chloride channel 5	-0.19
HOXC11	NM_014212	homeobox C11	-0.19
MAN2A1	NM_002372	mannosidase, alpha, class 2A, member 1	-0.19
ONECUT2	NM_004852	one cut homeobox 2	-0.19
SLC6A17	NM_001010898	solute carrier family 6, member 17	-0.19
GSPT1	NM_001130006	G1 to S phase transition 1	-0.19
PANK1	NM_138316	pantothenate kinase 1	-0.19
ZFHX3	NM_001164766	zinc finger homeobox 3	-0.19
NEURL1B	NM_001142651	neuralized homolog 1B (Drosophila)	-0.19
RYBP	NM_012234	RING1 and YY1 binding protein	-0.19
KHSRP	NM_003685	KH-type splicing regulatory protein	-0.18
HEPHL1	NM_001098672	hephaestin-like 1	-0.18
CNTNAP2	NM_014141	contactin associated protein-like 2	-0.18
QKI	NM_206853	quaking homolog, KH domain RNA binding (mouse)	-0.18
DCAF12	NM_015397	DDB1 and CUL4 associated factor 12	-0.18
SIX1	NM_005982	SIX homeobox 1	-0.18
SEMA6A	NM_020796	sema domain, transmembrane domain (TM), and cytoplasmic domain, (semaphorin) 6A	-0.18
SEPN1	NM_020451	selenoprotein N, 1	-0.18
FBXO10	NM_012166	F-box protein 10	-0.18
USP45	NM_001080481	ubiquitin specific peptidase 45	-0.18
NRARP	NM_001004354	NOTCH-regulated ankyrin repeat protein	-0.18
CLPP	NM_006012	ClpP caseinolytic peptidase, ATP-dependent, proteolytic subunit homolog (E. coli)	-0.18
ZZZ3	NM_015534	zinc finger, ZZ-type containing 3	-0.18
MMP16	NM_005941	matrix metallopeptidase 16 (membrane-inserted)	-0.18
UNC13C	NM_001080534	unc-13 homolog C (C. elegans)	-0.18
PDPK1	NM_002613	3-phosphoinositide dependent protein kinase-1	-0.18
SCAF11	NM_004719	SR-related CTD-associated factor 11	-0.18
ERG	NM_001136154	v-ets erythroblastosis virus E26 oncogene homolog (avian)	-0.18
RXRA	NM_002957	retinoid X receptor, alpha	-0.17
EHD3	NM_014600	EH-domain containing 3	-0.17
CPEB4	NM_030627	cytoplasmic polyadenylation element binding protein 4	-0.17
EID1	NM_014335	EP300 interacting inhibitor of differentiation 1	-0.17
LITAF	NM_001136472	lipopolysaccharide-induced TNF factor	-0.17
CABP1	NM_001033677	calcium binding protein 1	-0.17
TMSB10	NM_021103	thymosin beta 10	-0.17
PDE3B	NM_000922	phosphodiesterase 3B, cGMP-inhibited	-0.17
PLAG1	NM_001114634	pleiomorphic adenoma gene 1	-0.17
RASSF5	NM_182663	Ras association (RalGDS/AF-6) domain family member 5	-0.17
PDE3A	NM_000921	phosphodiesterase 3A, cGMP-inhibited	-0.17
XIAP	NM_001167	X-linked inhibitor of apoptosis	-0.17
FAM105B	NM_138348	family with sequence similarity 105, member B	-0.17
SLC22A23	NM_015482	solute carrier family 22, member 23	-0.17
NLK	NM_016231	nemo-like kinase	-0.17
CSNK1G1	NM_022048	casein kinase 1, gamma 1	-0.17
ADCY6	NM_015270	adenylate cyclase 6	-0.17
RCAN2	NM_005822	regulator of calcineurin 2	-0.17
STX16	NM_001001433	syntaxin 16	-0.17
THRB	NM_000461	thyroid hormone receptor, beta (erythroblastic leukemia viral (v-erb-a) oncogene homolog 2, avian)	-0.17
FBXL20	NM_001184906	F-box and leucine-rich repeat protein 20	-0.17
ATP2B1	NM_001001323	ATPase, Ca++ transporting, plasma membrane 1	-0.17
C1orf70	NM_001114748	chromosome 1 open reading frame 70	-0.17
L2HGDH	NM_024884	L-2-hydroxyglutarate dehydrogenase	-0.17
MEIS2	NM_001220482	Meis homeobox 2	-0.17
GREM1	NM_001191322	gremlin 1	-0.17
YWHAB	NM_003404	tyrosine 3-monooxygenase/tryptophan 5-monooxygenase activation protein, beta polypeptide	-0.17
EML1	NM_001008707	echinoderm microtubule associated protein like 1	-0.17
VEGFC	NM_005429	vascular endothelial growth factor C	-0.17
NGFR	NM_002507	nerve growth factor receptor	-0.17
CDH5	NM_001795	cadherin 5, type 2 (vascular endothelium)	-0.17
LOC342918	NM_001195076	hypothetical protein LOC342918	-0.17
KAT2B	NM_003884	K(lysine) acetyltransferase 2B	-0.17
TNRC6A	NM_014494	trinucleotide repeat containing 6A	-0.17
MKNK2	NM_199054	MAP kinase interacting serine/threonine kinase 2	-0.16
C9orf91	NM_153045	chromosome 9 open reading frame 91	-0.16
EFNB2	NM_004093	ephrin-B2	-0.16
ZC3H12D	NM_207360	zinc finger CCCH-type containing 12D	-0.16
UBE2Q1	NM_017582	ubiquitin-conjugating enzyme E2Q family member 1	-0.16
SBK1	NM_001024401	SH3-binding domain kinase 1	-0.16
WNT3A	NM_033131	wingless-type MMTV integration site family, member 3A	-0.16
SPATA13	NM_001166271	spermatogenesis associated 13	-0.16
MAML2	NM_032427	mastermind-like 2 (Drosophila)	-0.16
CDC25B	NM_004358	cell division cycle 25 homolog B (S. pombe)	-0.16
SCAI	NM_001144877	suppressor of cancer cell invasion	-0.16
RNF207	NM_207396	ring finger protein 207	-0.16
CA12	NM_001218	carbonic anhydrase XII	-0.16
HIC1	NM_001098202	hypermethylated in cancer 1	-0.16
WDR37	NM_014023	WD repeat domain 37	-0.16
SOLH	NM_005632	small optic lobes homolog (Drosophila)	-0.16
YPEL3	NM_001145524	yippee-like 3 (Drosophila)	-0.16
XPO1	NM_003400	exportin 1 (CRM1 homolog, yeast)	-0.16
PAK6	NM_001128628	p21 protein (Cdc42/Rac)-activated kinase 6	-0.16
ICOS	NM_012092	inducible T-cell co-stimulator	-0.16
KIF3A	NM_007054	kinesin family member 3A	-0.16
FLRT2	NM_013231	fibronectin leucine rich transmembrane protein 2	-0.16
SOCS4	NM_080867	suppressor of cytokine signaling 4	-0.16
PPIF	NM_005729	peptidylprolyl isomerase F	-0.16
GALNT1	NM_020474	UDP-N-acetyl-alpha-D-galactosamine:polypeptide N-acetylgalactosaminyltransferase 1 (GalNAc-T1)	-0.16
CDYL	NM_001143970	chromodomain protein, Y-like	-0.16
SGPP1	NM_030791	sphingosine-1-phosphate phosphatase 1	-0.16
UBR1	NM_174916	ubiquitin protein ligase E3 component n-recognin 1	-0.16
SLC6A6	NM_001134367	solute carrier family 6 (neurotransmitter transporter, taurine), member 6	-0.16
NFIA	NM_001134673	nuclear factor I/A	-0.16
NHS	NM_001136024	Nance-Horan syndrome (congenital cataracts and dental anomalies)	-0.16
C2CD2	NM_015500	C2 calcium-dependent domain containing 2	-0.15
MFHAS1	NM_004225	malignant fibrous histiocytoma amplified sequence 1	-0.15
SHPRH	NM_001042683	SNF2 histone linker PHD RING helicase	-0.15
C12orf73	NM_001135570	chromosome 12 open reading frame 73	-0.15
MAP2K7	NM_145185	mitogen-activated protein kinase kinase 7	-0.15
PDZK1IP1	NM_005764	PDZK1 interacting protein 1	-0.15
DROSHA	NM_001100412	drosha, ribonuclease type III	-0.15
SFSWAP	NM_004592	splicing factor, suppressor of white-apricot homolog (Drosophila)	-0.15
UBE2F	NM_080678	ubiquitin-conjugating enzyme E2F (putative)	-0.15
NFX1	NM_002504	nuclear transcription factor, X-box binding 1	-0.15
AGRN	NM_198576	agrin	-0.15
BRD8	NM_001164326	bromodomain containing 8	-0.15
RNF141	NM_016422	ring finger protein 141	-0.15
ZFHX4	NM_024721	zinc finger homeobox 4	-0.15
MAPT	NM_001123066	microtubule-associated protein tau	-0.15
C17orf63	NM_001077498	chromosome 17 open reading frame 63	-0.15
PAPPA	NM_002581	pregnancy-associated plasma protein A, pappalysin 1	-0.15
GRAMD1C	NM_001172105	GRAM domain containing 1C	-0.15
SLC35F4	NM_001080455	solute carrier family 35, member F4	-0.15
DLGAP3	NM_001080418	discs, large (Drosophila) homolog-associated protein 3	-0.15
TRIM13	NM_001007278	tripartite motif containing 13	-0.15
CBFB	NM_001755	core-binding factor, beta subunit	-0.15
NPR1	NM_000906	natriuretic peptide receptor A/guanylate cyclase A (atrionatriuretic peptide receptor A)	-0.15
CABLES2	NM_031215	Cdk5 and Abl enzyme substrate 2	-0.15
JPH1	NM_020647	junctophilin 1	-0.15
SRGAP3	NM_001033117	SLIT-ROBO Rho GTPase activating protein 3	-0.15
ITGA5	NM_002205	integrin, alpha 5 (fibronectin receptor, alpha polypeptide)	-0.15
41334	NM_001166373	membrane-associated ring finger (C3HC4) 1	-0.15
HIVEP2	NM_006734	human immunodeficiency virus type I enhancer binding protein 2	-0.15
SRSF1	NM_001078166	serine/arginine-rich splicing factor 1	-0.15
PLEKHH2	NM_172069	pleckstrin homology domain containing, family H (with MyTH4 domain) member 2	-0.15
NPTX2	NM_002523	neuronal pentraxin II	-0.15
ZFP36L1	NM_004926	zinc finger protein 36, C3H type-like 1	-0.15
TRIL	NM_014817	TLR4 interactor with leucine-rich repeats	-0.14
C5orf41	NM_153607	chromosome 5 open reading frame 41	-0.14
KLF12	NM_007249	Kruppel-like factor 12	-0.14
KIAA1199	NM_018689	KIAA1199	-0.14
PURA	NM_005859	purine-rich element binding protein A	-0.14
H3F3B	NM_005324	H3 histone, family 3B (H3.3B)	-0.14
ABCB9	NM_019624	ATP-binding cassette, sub-family B (MDR/TAP), member 9	-0.14
DCP2	NM_001242377	DCP2 decapping enzyme homolog (S. cerevisiae)	-0.14
DCP1A	NM_018403	DCP1 decapping enzyme homolog A (S. cerevisiae)	-0.14
LHFP	NM_005780	lipoma HMGIC fusion partner	-0.14
RIT1	NM_006912	Ras-like without CAAX 1	-0.14
IGLON5	NM_001101372	IgLON family member 5	-0.14
ZKSCAN2	NM_001012981	zinc finger with KRAB and SCAN domains 2	-0.14
CALM3	NM_005184	calmodulin 3 (phosphorylase kinase, delta)	-0.14
CNOT1	NM_016284	CCR4-NOT transcription complex, subunit 1	-0.14
HMGCR	NM_000859	3-hydroxy-3-methylglutaryl-CoA reductase	-0.14
DNAJB9	NM_012328	DnaJ (Hsp40) homolog, subfamily B, member 9	-0.14
RNF38	NM_022781	ring finger protein 38	-0.14
SLC35F3	NM_173508	solute carrier family 35, member F3	-0.14
IKZF1	NM_001220765	IKAROS family zinc finger 1 (Ikaros)	-0.14
KLHL29	NM_052920	kelch-like 29 (Drosophila)	-0.14
ARRDC4	NM_183376	arrestin domain containing 4	-0.14
PHF13	NM_153812	PHD finger protein 13	-0.14
SEMA4F	NM_004263	sema domain, immunoglobulin domain (Ig), transmembrane domain (TM) and short cytoplasmic domain, (semaphorin) 4F	-0.14
SPATA2	NM_001135773	spermatogenesis associated 2	-0.14
ZFP106	NM_022473	zinc finger protein 106 homolog (mouse)	-0.14
MESDC1	NM_022566	mesoderm development candidate 1	-0.14
CHST1	NM_003654	carbohydrate (keratan sulfate Gal-6) sulfotransferase 1	-0.14
LPHN2	NM_012302	latrophilin 2	-0.14
FAM76B	NM_144664	family with sequence similarity 76, member B	-0.14
NDUFS4	NM_002495	NADH dehydrogenase (ubiquinone) Fe-S protein 4, 18kDa (NADH-coenzyme Q reductase)	-0.14
RGL2	NM_004761	ral guanine nucleotide dissociation stimulator-like 2	-0.14
C11orf58	NM_014267	chromosome 11 open reading frame 58	-0.14
ZNF238	NM_006352	zinc finger protein 238	-0.14
TMTC2	NM_152588	transmembrane and tetratricopeptide repeat containing 2	-0.14
AGPAT3	NM_001037553	1-acylglycerol-3-phosphate O-acyltransferase 3	-0.13
PDE10A	NM_001130690	phosphodiesterase 10A	-0.13
ATXN10	NM_001167621	ataxin 10	-0.13
ARL4C	NM_005737	ADP-ribosylation factor-like 4C	-0.13
POU2F3	NM_014352	POU class 2 homeobox 3	-0.13
KBTBD8	NM_032505	kelch repeat and BTB (POZ) domain containing 8	-0.13
RC3H1	NM_172071	ring finger and CCCH-type domains 1	-0.13
PGAP1	NM_024989	post-GPI attachment to proteins 1	-0.13
BBC3	NM_001127240	BCL2 binding component 3	-0.13
HERPUD2	NM_022373	HERPUD family member 2	-0.13
FAM13A	NM_001015045	family with sequence similarity 13, member A	-0.13
INPP5J	NM_001002837	inositol polyphosphate-5-phosphatase J	-0.13
SLC5A3	NM_006933	solute carrier family 5 (sodium/myo-inositol cotransporter), member 3	-0.13
ST3GAL6	NM_006100	ST3 beta-galactoside alpha-2,3-sialyltransferase 6	-0.13
MARCKS	NM_002356	myristoylated alanine-rich protein kinase C substrate	-0.13
SRRM2	NM_016333	serine/arginine repetitive matrix 2	-0.13
LHX8	NM_001001933	LIM homeobox 8	-0.13
STK32B	NM_018401	serine/threonine kinase 32B	-0.13
41528	NM_018243	septin 11	-0.13
JMJD1C	NM_004241	jumonji domain containing 1C	-0.13
TBC1D4	NM_014832	TBC1 domain family, member 4	-0.13
CCDC50	NM_174908	coiled-coil domain containing 50	-0.13
OSBPL11	NM_022776	oxysterol binding protein-like 11	-0.13
MRPS14	NM_022100	mitochondrial ribosomal protein S14	-0.13
KCTD4	NM_198404	potassium channel tetramerisation domain containing 4	-0.13
MCL1	NM_001197320	myeloid cell leukemia sequence 1 (BCL2-related)	-0.13
SLCO5A1	NM_001146008	solute carrier organic anion transporter family, member 5A1	-0.13
CD28	NM_006139	CD28 molecule	-0.13
ZBTB10	NM_001105539	zinc finger and BTB domain containing 10	-0.13
MMGT1	NM_173470	membrane magnesium transporter 1	-0.13
MSN	NM_002444	moesin	-0.13
PPAP2B	NM_003713	phosphatidic acid phosphatase type 2B	-0.13
PDXK	NM_003681	pyridoxal (pyridoxine, vitamin B6) kinase	-0.13
FOSB	NM_001114171	FBJ murine osteosarcoma viral oncogene homolog B	-0.13
SERP1	NM_014445	stress-associated endoplasmic reticulum protein 1	-0.13
MAGI2	NM_012301	membrane associated guanylate kinase, WW and PDZ domain containing 2	-0.13
CSNK1D	NM_001893	casein kinase 1, delta	-0.13
SP6	NM_199262	Sp6 transcription factor	-0.13
CBLB	NM_170662	Cas-Br-M (murine) ecotropic retroviral transforming sequence b	-0.13
NXF1	NM_001081491	nuclear RNA export factor 1	-0.13
ADAMTSL1	NM_001040272	ADAMTS-like 1	-0.13
POFUT1	NM_172236	protein O-fucosyltransferase 1	-0.13
LCOR	NM_001170765	ligand dependent nuclear receptor corepressor	-0.13
MYT1	NM_004535	myelin transcription factor 1	-0.12
ACLY	NM_001096	ATP citrate lyase	-0.12
TGFBR1	NM_001130916	transforming growth factor, beta receptor 1	-0.12
GFOD1	NM_001242628	glucose-fructose oxidoreductase domain containing 1	-0.12
CASC3	NM_007359	cancer susceptibility candidate 3	-0.12
BCAN	NM_198427	brevican	-0.12
TSPYL5	NM_033512	TSPY-like 5	-0.12
FAM98A	NM_015475	family with sequence similarity 98, member A	-0.12
C10orf26	NM_001083913	chromosome 10 open reading frame 26	-0.12
C1GALT1	NM_020156	core 1 synthase, glycoprotein-N-acetylgalactosamine 3-beta-galactosyltransferase, 1	-0.12
NOL4	NM_001198546	nucleolar protein 4	-0.12
SGMS1	NM_147156	sphingomyelin synthase 1	-0.12
UBASH3B	NM_032873	ubiquitin associated and SH3 domain containing B	-0.12
NAP1L3	NM_004538	nucleosome assembly protein 1-like 3	-0.12
ROR1	NM_005012	receptor tyrosine kinase-like orphan receptor 1	-0.12
SMCHD1	NM_015295	structural maintenance of chromosomes flexible hinge domain containing 1	-0.12
HDX	NM_001177478	highly divergent homeobox	-0.12
PTPRJ	NM_002843	protein tyrosine phosphatase, receptor type, J	-0.12
STRBP	NM_001171137	spermatid perinuclear RNA binding protein	-0.12
MAN1A1	NM_005907	mannosidase, alpha, class 1A, member 1	-0.12
CYP1B1	NM_000104	cytochrome P450, family 1, subfamily B, polypeptide 1	-0.12
HOXC6	NM_004503	homeobox C6	-0.12
UHRF1BP1	NM_017754	UHRF1 binding protein 1	-0.12
TBR1	NM_006593	T-box, brain, 1	-0.12
ENPEP	NM_001977	glutamyl aminopeptidase (aminopeptidase A)	-0.12
ANKRD17	NM_032217	ankyrin repeat domain 17	-0.12
GPD1L	NM_015141	glycerol-3-phosphate dehydrogenase 1-like	-0.12
ARID2	NM_152641	AT rich interactive domain 2 (ARID, RFX-like)	-0.12
RASAL2	NM_004841	RAS protein activator like 2	-0.12
PCNX	NM_014982	pecanex homolog (Drosophila)	-0.12
LSM12	NM_152344	LSM12 homolog (S. cerevisiae)	-0.12
NUP153	NM_005124	nucleoporin 153kDa	-0.12
UNC80	NM_032504	unc-80 homolog (C. elegans)	-0.12
C8orf4	NM_020130	chromosome 8 open reading frame 4	-0.12
SOCS6	NM_004232	suppressor of cytokine signaling 6	-0.12
RAB11FIP1	NM_001002814	RAB11 family interacting protein 1 (class I)	-0.12
RAB20	NM_017817	RAB20, member RAS oncogene family	-0.12
MAPK10	NM_002753	mitogen-activated protein kinase 10	-0.12
ANK1	NM_000037	ankyrin 1, erythrocytic	-0.12
TEAD1	NM_021961	TEA domain family member 1 (SV40 transcriptional enhancer factor)	-0.12
ZNF395	NM_018660	zinc finger protein 395	-0.12
B4GALNT4	NM_178537	beta-1,4-N-acetyl-galactosaminyl transferase 4	-0.12
ZFP36L2	NM_006887	zinc finger protein 36, C3H type-like 2	-0.12
NGFRAP1	NM_014380	nerve growth factor receptor (TNFRSF16) associated protein 1	-0.12
CDK8	NM_001260	cyclin-dependent kinase 8	-0.12
ADAMTS6	NM_197941	ADAM metallopeptidase with thrombospondin type 1 motif, 6	-0.12
PRRG4	NM_024081	proline rich Gla (G-carboxyglutamic acid) 4 (transmembrane)	-0.12
SH3BGRL2	NM_031469	SH3 domain binding glutamic acid-rich protein like 2	-0.11
ATPAF1	NM_001042546	ATP synthase mitochondrial F1 complex assembly factor 1	-0.11
SUZ12	NM_015355	suppressor of zeste 12 homolog (Drosophila)	-0.11
ELL2	NM_012081	elongation factor, RNA polymerase II, 2	-0.11
DCAF7	NM_005828	DDB1 and CUL4 associated factor 7	-0.11
CPEB3	NM_001178137	cytoplasmic polyadenylation element binding protein 3	-0.11
ARF6	NM_001663	ADP-ribosylation factor 6	-0.11
BTG1	NM_001731	B-cell translocation gene 1, anti-proliferative	-0.11
CHRM1	NM_000738	cholinergic receptor, muscarinic 1	-0.11
MIER3	NM_152622	mesoderm induction early response 1, family member 3	-0.11
ANKS1A	NM_015245	ankyrin repeat and sterile alpha motif domain containing 1A	-0.11
ZNF385A	NM_001130967	zinc finger protein 385A	-0.11
KCNN3	NM_001204087	potassium intermediate/small conductance calcium-activated channel, subfamily N, member 3	> -0.11
WNK1	NM_001184985	WNK lysine deficient protein kinase 1	-0.11
ECE2	NM_001037324	endothelin converting enzyme 2	-0.11
PIK3R3	NM_001114172	phosphoinositide-3-kinase, regulatory subunit 3 (gamma)	-0.11
FAM91A1	NM_144963	family with sequence similarity 91, member A1	-0.11
IL10	NM_000572	interleukin 10	-0.11
NCAM1	NM_000615	neural cell adhesion molecule 1	-0.11
KIAA1033	NM_015275	KIAA1033	-0.11
HMGCS1	NM_001098272	3-hydroxy-3-methylglutaryl-CoA synthase 1 (soluble)	-0.11
CHST2	NM_004267	carbohydrate (N-acetylglucosamine-6-O) sulfotransferase 2	-0.11
LSAMP	NM_002338	limbic system-associated membrane protein	-0.11
RELN	NM_005045	reelin	-0.11
CECR6	NM_001163079	cat eye syndrome chromosome region, candidate 6	-0.11
CDH6	NM_004932	cadherin 6, type 2, K-cadherin (fetal kidney)	-0.11
AGPS	NM_003659	alkylglycerone phosphate synthase	-0.11
CCDC71	NM_022903	coiled-coil domain containing 71	-0.11
CACNB2	NM_000724	calcium channel, voltage-dependent, beta 2 subunit	-0.11
KIAA0319L	NM_024874	KIAA0319-like	-0.11
SRP19	NM_001204193	signal recognition particle 19kDa	-0.11
FRMD6	NM_001042481	FERM domain containing 6	-0.1
IPPK	NM_022755	inositol 1,3,4,5,6-pentakisphosphate 2-kinase	-0.1
RPN2	NM_001135771	ribophorin II	-0.1
IER3	NM_003897	immediate early response 3	-0.1
IRS1	NM_005544	insulin receptor substrate 1	-0.1
SHB	NM_003028	Src homology 2 domain containing adaptor protein B	-0.1
SNN	NM_003498	stannin	-0.1
INSM2	NM_032594	insulinoma-associated 2	-0.1
ZNF579	NM_152600	zinc finger protein 579	-0.1
CHD7	NM_017780	chromodomain helicase DNA binding protein 7	-0.1
TBP	NM_001172085	TATA box binding protein	-0.1
GAB1	NM_002039	GRB2-associated binding protein 1	-0.1
FBXO32	NM_001242463	F-box protein 32	-0.1
SLC35A3	NM_012243	solute carrier family 35 (UDP-N-acetylglucosamine (UDP-GlcNAc) transporter), member A3	-0.1
CCDC120	NM_001163321	coiled-coil domain containing 120	-0.1
ARHGEF6	NM_004840	Rac/Cdc42 guanine nucleotide exchange factor (GEF) 6	-0.1
KDELC2	NM_153705	KDEL (Lys-Asp-Glu-Leu) containing 2	-0.1
USP25	NM_013396	ubiquitin specific peptidase 25	-0.1
MBD2	NM_015832	methyl-CpG binding domain protein 2	-0.1
CHD6	NM_032221	chromodomain helicase DNA binding protein 6	-0.1
ZC3H12B	NM_001010888	zinc finger CCCH-type containing 12B	-0.1
KLHDC3	NM_001242872	kelch domain containing 3	-0.1
SLC38A4	NM_001143824	solute carrier family 38, member 4	-0.1
NPAS3	NM_001164749	neuronal PAS domain protein 3	-0.1
IFITM10	NM_001170820	interferon induced transmembrane protein 10	-0.1
SERINC3	NM_006811	serine incorporator 3	-0.1
NAV2	NM_001111018	neuron navigator 2	-0.1
MMP13	NM_002427	matrix metallopeptidase 13 (collagenase 3)	-0.1
GTF2I	NM_001163636	general transcription factor IIi	-0.1
PPP3R1	NM_000945	protein phosphatase 3, regulatory subunit B, alpha	-0.1
KIF21A	NM_001173463	kinesin family member 21A	-0.1
LPIN1	NM_145693	lipin 1	-0.1
CERS6	NM_203463	ceramide synthase 6	-0.1
VBP1	NM_003372	von Hippel-Lindau binding protein 1	-0.1
WIPI2	NM_001033518	WD repeat domain, phosphoinositide interacting 2	-0.1
FAM73B	NM_032809	family with sequence similarity 73, member B	-0.1
TFAP2B	NM_003221	transcription factor AP-2 beta (activating enhancer binding protein 2 beta)	-0.1
PATZ1	NM_014323	POZ (BTB) and AT hook containing zinc finger 1	-0.1
ZNF329	NM_024620	zinc finger protein 329	-0.1
TGFBR3	NM_001195683	transforming growth factor, beta receptor III	-0.1
NR2C2	NM_003298	nuclear receptor subfamily 2, group C, member 2	-0.1
CBX5	NM_001127321	chromobox homolog 5	-0.09
RLIM	NM_016120	ring finger protein, LIM domain interacting	-0.09
RMND5A	NM_022780	required for meiotic nuclear division 5 homolog A (S. cerevisiae)	-0.09
MAP3K12	NM_001193511	mitogen-activated protein kinase kinase kinase 12	-0.09
SV2A	NM_014849	synaptic vesicle glycoprotein 2A	-0.09
PLEKHA6	NM_014935	pleckstrin homology domain containing, family A member 6	-0.09
RORA	NM_002943	RAR-related orphan receptor A	-0.09
LIMK2	NM_005569	LIM domain kinase 2	-0.09
BAZ2B	NM_013450	bromodomain adjacent to zinc finger domain, 2B	-0.09
ADD3	NM_001121	adducin 3 (gamma)	-0.09
URGCP	NM_001077663	upregulator of cell proliferation	-0.09
PRR3	NM_001077497	proline rich 3	-0.09
RAB14	NM_016322	RAB14, member RAS oncogene family	-0.09
RASSF3	NM_001242691	Ras association (RalGDS/AF-6) domain family member 3	-0.09
SEMA3B	NM_001005914	sema domain, immunoglobulin domain (Ig), short basic domain, secreted, (semaphorin) 3B	-0.09
MOBKL1A	NM_173468	MOB1, Mps One Binder kinase activator-like 1A (yeast)	-0.09
HIP1	NM_005338	huntingtin interacting protein 1	-0.09
TMEM9B	NM_020644	TMEM9 domain family, member B	-0.09
NFASC	NM_001005388	neurofascin	-0.09
HIPK2	NM_001113239	homeodomain interacting protein kinase 2	> -0.09
FRYL	NM_015030	FRY-like	-0.09
STAR	NM_000349	steroidogenic acute regulatory protein	-0.09
FAM104A	NM_001098832	family with sequence similarity 104, member A	-0.09
BCORL1	NM_021946	BCL6 corepressor-like 1	-0.09
CCNA2	NM_001237	cyclin A2	-0.09
C16orf52	NM_001164579	chromosome 16 open reading frame 52	-0.09
MIER2	NM_017550	mesoderm induction early response 1, family member 2	-0.09
TRIM71	NM_001039111	tripartite motif containing 71	-0.09
CACNG2	NM_006078	calcium channel, voltage-dependent, gamma subunit 2	-0.09
NEO1	NM_001172623	neogenin 1	-0.09
CDK14	NM_012395	cyclin-dependent kinase 14	-0.09
DYNLL2	NM_080677	dynein, light chain, LC8-type 2	-0.09
AK4	NM_001005353	adenylate kinase 4	-0.08
PRKCD	NM_006254	protein kinase C, delta	-0.08
RAP2B	NM_002886	RAP2B, member of RAS oncogene family	-0.08
CCNYL1	NM_001142300	cyclin Y-like 1	-0.08
C7orf42	NM_017994	chromosome 7 open reading frame 42	-0.08
MSL1	NM_001012241	male-specific lethal 1 homolog (Drosophila)	-0.08
ZFAND3	NM_021943	zinc finger, AN1-type domain 3	-0.08
OLFM3	NM_058170	olfactomedin 3	-0.08
SENP1	NM_014554	SUMO1/sentrin specific peptidase 1	-0.08
TROVE2	NM_001173524	TROVE domain family, member 2	-0.08
AGGF1	NM_018046	angiogenic factor with G patch and FHA domains 1	-0.08
SNX30	NM_001012994	sorting nexin family member 30	-0.08
RPS6KB1	NM_003161	ribosomal protein S6 kinase, 70kDa, polypeptide 1	-0.08
ZBTB34	NM_001099270	zinc finger and BTB domain containing 34	-0.08
EDAR	NM_022336	ectodysplasin A receptor	-0.08
APC	NM_000038	adenomatous polyposis coli	-0.08
SELRC1	NM_023077	Sel1 repeat containing 1	-0.08
MITF	NM_000248	microphthalmia-associated transcription factor	-0.08
GPD2	NM_000408	glycerol-3-phosphate dehydrogenase 2 (mitochondrial)	-0.08
C1orf21	NM_030806	chromosome 1 open reading frame 21	> -0.08
BMPR1A	NM_004329	bone morphogenetic protein receptor, type IA	-0.08
C6orf120	NM_001029863	chromosome 6 open reading frame 120	-0.08
ZFP36	NM_003407	zinc finger protein 36, C3H type, homolog (mouse)	-0.08
ADAMTSL3	NM_207517	ADAMTS-like 3	-0.08
MAPK8IP3	NM_001040439	mitogen-activated protein kinase 8 interacting protein 3	-0.08
TOX	NM_014729	thymocyte selection-associated high mobility group box	-0.08
NAA50	NM_025146	N(alpha)-acetyltransferase 50, NatE catalytic subunit	-0.08
SLC27A4	NM_005094	solute carrier family 27 (fatty acid transporter), member 4	-0.08
MOSPD3	NM_001040097	motile sperm domain containing 3	-0.08
TBKBP1	NM_014726	TBK1 binding protein 1	-0.08
FBXO33	NM_203301	F-box protein 33	-0.07
ACE	NM_000789	angiotensin I converting enzyme (peptidyl-dipeptidase A) 1	-0.07
OPN5	NM_181744	opsin 5	-0.07
N4BP1	NM_153029	NEDD4 binding protein 1	-0.07
PPARGC1B	NM_001172698	peroxisome proliferator-activated receptor gamma, coactivator 1 beta	-0.07
SAMD10	NM_080621	sterile alpha motif domain containing 10	-0.07
NCALD	NM_001040624	neurocalcin delta	-0.07
UBE2K	NM_001111112	ubiquitin-conjugating enzyme E2K	-0.07
DVL2	NM_004422	dishevelled, dsh homolog 2 (Drosophila)	-0.07
ZRANB1	NM_017580	zinc finger, RAN-binding domain containing 1	-0.07
PAPD7	NM_001171805	PAP associated domain containing 7	-0.07
EFNA3	NM_004952	ephrin-A3	-0.07
SRGAP2	NM_001170637	SLIT-ROBO Rho GTPase activating protein 2	-0.07
FNDC3A	NM_001079673	fibronectin type III domain containing 3A	-0.07
KPNB1	NM_002265	karyopherin (importin) beta 1	-0.07
ZADH2	NM_175907	zinc binding alcohol dehydrogenase domain containing 2	-0.07
ALDH4A1	NM_001161504	aldehyde dehydrogenase 4 family, member A1	-0.07
NAA15	NM_057175	N(alpha)-acetyltransferase 15, NatA auxiliary subunit	-0.07
PLEKHJ1	NM_018049	pleckstrin homology domain containing, family J member 1	-0.07
MEF2C	NM_001131005	myocyte enhancer factor 2C	-0.07
FAM126A	NM_032581	family with sequence similarity 126, member A	-0.07
SHISA6	NM_001173461	shisa homolog 6 (Xenopus laevis)	> -0.07
FAM59A	NM_001242409	family with sequence similarity 59, member A	> -0.07
HMGXB3	NM_014983	HMG box domain containing 3	-0.07
TCEANC2	NM_153035	transcription elongation factor A (SII) N-terminal and central domain containing 2	-0.07
RAI14	NM_001145520	retinoic acid induced 14	-0.07
KIF5C	NM_004522	kinesin family member 5C	-0.07
MAPKAPK3	NM_004635	mitogen-activated protein kinase-activated protein kinase 3	-0.07
TMEM25	NM_001144034	transmembrane protein 25	-0.07
CDC14B	NM_001077181	CDC14 cell division cycle 14 homolog B (S. cerevisiae)	-0.07
ERI3	NM_024066	ERI1 exoribonuclease family member 3	-0.07
RIMS3	NM_014747	regulating synaptic membrane exocytosis 3	-0.07
UBE2W	NM_001001481	ubiquitin-conjugating enzyme E2W (putative)	-0.07
AMOTL2	NM_016201	angiomotin like 2	-0.07
C6orf204	NM_001042475	chromosome 6 open reading frame 204	-0.07
ANK3	NM_001149	ankyrin 3, node of Ranvier (ankyrin G)	-0.07
SLC6A4	NM_001045	solute carrier family 6 (neurotransmitter transporter, serotonin), member 4	-0.07
MED12L	NM_053002	mediator complex subunit 12-like	-0.07
ENAH	NM_001008493	enabled homolog (Drosophila)	-0.07
ProSAPiP1	NM_014731	ProSAPiP1 protein	-0.07
KITLG	NM_000899	KIT ligand	-0.07
SOX8	NM_014587	SRY (sex determining region Y)-box 8	-0.07
ADAM19	NM_033274	ADAM metallopeptidase domain 19	-0.07
YEATS2	NM_018023	YEATS domain containing 2	-0.07
KLF8	NM_001159296	Kruppel-like factor 8	-0.07
SIPA1L3	NM_015073	signal-induced proliferation-associated 1 like 3	-0.06
GIPC1	NM_005716	GIPC PDZ domain containing family, member 1	-0.06
STX5	NM_003164	syntaxin 5	-0.06
TNPO1	NM_002270	transportin 1	-0.06
CYTH1	NM_004762	cytohesin 1	-0.06
CIT	NM_001206999	citron (rho-interacting, serine/threonine kinase 21)	-0.06
KRR1	NM_007043	KRR1, small subunit (SSU) processome component, homolog (yeast)	-0.06
ANKIB1	NM_019004	ankyrin repeat and IBR domain containing 1	-0.06
VANGL1	NM_001172411	vang-like 1 (van gogh, Drosophila)	> -0.06
VANGL2	NM_020335	vang-like 2 (van gogh, Drosophila)	-0.06
NEBL	NM_001173484	nebulette	-0.06
JOSD1	NM_014876	Josephin domain containing 1	-0.06
LOX	NM_001178102	lysyl oxidase	-0.06
EDNRA	NM_001166055	endothelin receptor type A	-0.06
AMPD3	NM_000480	adenosine monophosphate deaminase 3	-0.06
PRR14L	NM_173566	proline rich 14-like	-0.06
PPP4C	NM_002720	protein phosphatase 4, catalytic subunit	-0.06
EFHA2	NM_181723	EF-hand domain family, member A2	-0.06
NRAS	NM_002524	neuroblastoma RAS viral (v-ras) oncogene homolog	-0.06
FBXO46	NM_001080469	F-box protein 46	-0.06
ENC1	NM_003633	ectodermal-neural cortex 1 (with BTB-like domain)	-0.06
NRXN1	NM_001135659	neurexin 1	-0.06
SFXN2	NM_178858	sideroflexin 2	-0.06
CCDC149	NM_001130726	coiled-coil domain containing 149	-0.05
CTDSP2	NM_005730	CTD (carboxy-terminal domain, RNA polymerase II, polypeptide A) small phosphatase 2	-0.05
KIAA0247	NM_014734	KIAA0247	-0.05
PRRC2C	NM_015172	proline-rich coiled-coil 2C	-0.05
TRAF3	NM_001199427	TNF receptor-associated factor 3	> -0.05
SH3RF1	NM_020870	SH3 domain containing ring finger 1	-0.05
RAP1B	NM_001010942	RAP1B, member of RAS oncogene family	-0.05
MTMR4	NM_004687	myotubularin related protein 4	-0.05
YPEL2	NM_001005404	yippee-like 2 (Drosophila)	-0.05
HYOU1	NM_001130991	hypoxia up-regulated 1	-0.05
STX6	NM_005819	syntaxin 6	-0.05
CA7	NM_001014435	carbonic anhydrase VII	-0.05
PTPN9	NM_002833	protein tyrosine phosphatase, non-receptor type 9	-0.05
NECAP1	NM_015509	NECAP endocytosis associated 1	-0.04
SLC10A7	NM_001029998	solute carrier family 10 (sodium/bile acid cotransporter family), member 7	-0.04
MED13	NM_005121	mediator complex subunit 13	-0.04
RCOR1	NM_015156	REST corepressor 1	-0.04
RICTOR	NM_152756	RPTOR independent companion of MTOR, complex 2	-0.04
VAPB	NM_001195677	VAMP (vesicle-associated membrane protein)-associated protein B and C	-0.04
SMAD2	NM_001003652	SMAD family member 2	-0.04
LPIN2	NM_014646	lipin 2	-0.04
STX1A	NM_001165903	syntaxin 1A (brain)	-0.04
SNX18	NM_001102575	sorting nexin 18	-0.04
ZNF618	NM_133374	zinc finger protein 618	> -0.04
FOXN3	NM_001085471	forkhead box N3	> -0.04
WIPF2	NM_133264	WAS/WASL interacting protein family, member 2	> -0.04
ZNF704	NM_001033723	zinc finger protein 704	> -0.04
AGFG1	NM_001135187	ArfGAP with FG repeats 1	> -0.04
NFAT5	NM_001113178	nuclear factor of activated T-cells 5, tonicity-responsive	> -0.04
ZBTB39	NM_014830	zinc finger and BTB domain containing 39	> -0.04
ARID1B	NM_017519	AT rich interactive domain 1B (SWI1-like)	> -0.04
C11orf87	NM_207645	chromosome 11 open reading frame 87	> -0.04
MET	NM_000245	met proto-oncogene (hepatocyte growth factor receptor)	-0.04
SP7	NM_001173467	Sp7 transcription factor	-0.04
DYRK1A	NM_001396	dual-specificity tyrosine-(Y)-phosphorylation regulated kinase 1A	-0.04
EPHB2	NM_004442	EPH receptor B2	-0.04
RUNDC3A	NM_001144826	RUN domain containing 3A	-0.04
KIAA1430	NM_020827	KIAA1430	-0.04
PPFIA2	NM_001220473	protein tyrosine phosphatase, receptor type, f polypeptide (PTPRF), interacting protein (liprin), alpha 2	-0.04
SHANK3	NM_001080420	SH3 and multiple ankyrin repeat domains 3	-0.04
E2F6	NM_198256	E2F transcription factor 6	-0.04
RBBP5	NM_001193272	retinoblastoma binding protein 5	-0.04
USP46	NM_001134223	ubiquitin specific peptidase 46	-0.03
ECE1	NM_001113347	endothelin converting enzyme 1	-0.03
RAB11FIP2	NM_014904	RAB11 family interacting protein 2 (class I)	-0.03
MNT	NM_020310	MAX binding protein	-0.03
LARP4	NM_001170803	La ribonucleoprotein domain family, member 4	-0.03
ALDH1L2	NM_001034173	aldehyde dehydrogenase 1 family, member L2	-0.03
NSD1	NM_022455	nuclear receptor binding SET domain protein 1	> -0.03
BRWD3	NM_153252	bromodomain and WD repeat domain containing 3	> -0.03
NF1	NM_000267	neurofibromin 1	> -0.03
PGM2L1	NM_173582	phosphoglucomutase 2-like 1	> -0.03
KCMF1	NM_020122	potassium channel modulatory factor 1	> -0.03
CCNY	NM_145012	cyclin Y	> -0.03
PTPRT	NM_007050	protein tyrosine phosphatase, receptor type, T	> -0.03
PLAGL2	NM_002657	pleiomorphic adenoma gene-like 2	> -0.03
ZNF148	NM_021964	zinc finger protein 148	> -0.03
ACVR2A	NM_001616	activin A receptor, type IIA	> -0.03
PPM1E	NM_014906	protein phosphatase, Mg2+/Mn2+ dependent, 1E	> -0.03
ARHGAP32	NM_001142685	Rho GTPase activating protein 32	> -0.03
NFIB	NM_001190737	nuclear factor I/B	> -0.03
MDGA1	NM_153487	MAM domain containing glycosylphosphatidylinositol anchor 1	> -0.03
CNR1	NM_001160226	cannabinoid receptor 1 (brain)	> -0.03
SERTAD2	NM_014755	SERTA domain containing 2	> -0.03
GABRB3	NM_000814	gamma-aminobutyric acid (GABA) A receptor, beta 3	> -0.03
TMEM127	NM_001193304	transmembrane protein 127	> -0.03
TNRC6B	NM_001024843	trinucleotide repeat containing 6B	> -0.03
GZF1	NM_022482	GDNF-inducible zinc finger protein 1	-0.03
ACCN2	NM_001095	amiloride-sensitive cation channel 2, neuronal	-0.03
PRPF19	NM_014502	PRP19/PSO4 pre-mRNA processing factor 19 homolog (S. cerevisiae)	-0.03
ZNF609	NM_015042	zinc finger protein 609	-0.02
ZNF827	NM_178835	zinc finger protein 827	-0.02
SUV420H1	NM_017635	suppressor of variegation 4-20 homolog 1 (Drosophila)	-0.02
KIAA2022	NM_001008537	KIAA2022	-0.02
LPPR5	NM_001010861	lipid phosphate phosphatase-related protein type 5	-0.02
STIM2	NM_001169117	stromal interaction molecule 2	> -0.02
MYCBP	NM_012333	c-myc binding protein	-0.02
TMED5	NM_001167830	transmembrane emp24 protein transport domain containing 5	> -0.02
PRDM16	NM_022114	PR domain containing 16	> -0.02
FBRSL1	NM_001142641	fibrosin-like 1	> -0.02
PITPNM2	NM_020845	phosphatidylinositol transfer protein, membrane-associated 2	> -0.02
PEAK1	NM_024776	NKF3 kinase family member	> -0.02
DPY19L3	NM_001172774	dpy-19-like 3 (C. elegans)	> -0.02
CCDC92	NM_025140	coiled-coil domain containing 92	> -0.02
KPNA6	NM_012316	karyopherin alpha 6 (importin alpha 7)	> -0.02
PPME1	NM_016147	protein phosphatase methylesterase 1	> -0.02
DTX4	NM_015177	deltex homolog 4 (Drosophila)	> -0.02
STK40	NM_032017	serine/threonine kinase 40	> -0.02
HMGB3	NM_005342	high mobility group box 3	> -0.02
DCC	NM_005215	deleted in colorectal carcinoma	> -0.02
IKZF2	NM_001079526	IKAROS family zinc finger 2 (Helios)	> -0.02
CCDC85C	NM_001144995	coiled-coil domain containing 85C	> -0.02
SP1	NM_003109	Sp1 transcription factor	> -0.02
BAHD1	NM_014952	bromo adjacent homology domain containing 1	> -0.02
RNGTT	NM_003800	RNA guanylyltransferase and 5'-phosphatase	> -0.02
NCOA1	NM_003743	nuclear receptor coactivator 1	> -0.02
SYT1	NM_001135805	synaptotagmin I	> -0.02
SLC39A13	NM_001128225	solute carrier family 39 (zinc transporter), member 13	> -0.02
CRTC1	NM_001098482	CREB regulated transcription coactivator 1	> -0.02
KIAA1045	NM_015297	KIAA1045	> -0.02
C15orf27	NM_152335	chromosome 15 open reading frame 27	> -0.02
WDTC1	NM_015023	WD and tetratricopeptide repeats 1	> -0.02
CCNT2	NM_001241	cyclin T2	> -0.02
C10orf54	NM_022153	chromosome 10 open reading frame 54	> -0.02
FAM120C	NM_017848	family with sequence similarity 120C	> -0.02
GSK3B	NM_001146156	glycogen synthase kinase 3 beta	> -0.02
AFF3	NM_001025108	AF4/FMR2 family, member 3	> -0.02
ADCY3	NM_004036	adenylate cyclase 3	> -0.02
PRICKLE2	NM_198859	prickle homolog 2 (Drosophila)	> -0.02
GATAD2A	NM_017660	GATA zinc finger domain containing 2A	> -0.02
LIF	NM_002309	leukemia inhibitory factor (cholinergic differentiation factor)	> -0.02
ITPKC	NM_025194	inositol-trisphosphate 3-kinase C	> -0.02
ANTXR2	NM_058172	anthrax toxin receptor 2	> -0.02
CAMK2D	NM_001221	calcium/calmodulin-dependent protein kinase II delta	> -0.02
PTPN3	NM_001145368	protein tyrosine phosphatase, non-receptor type 3	> -0.02
CDK6	NM_001145306	cyclin-dependent kinase 6	> -0.02
MAP3K2	NM_006609	mitogen-activated protein kinase kinase kinase 2	> -0.02
SEC62	NM_003262	SEC62 homolog (S. cerevisiae)	> -0.02
CPD	NM_001199775	carboxypeptidase D	-0.02
CDC42BPB	NM_006035	CDC42 binding protein kinase beta (DMPK-like)	> -0.01
KIF21B	NM_017596	kinesin family member 21B	> -0.01
IGF1	NM_000618	insulin-like growth factor 1 (somatomedin C)	> -0.01
ZNF516	NM_014643	zinc finger protein 516	> -0.01
HUNK	NM_014586	hormonally up-regulated Neu-associated kinase	> -0.01
SAMD4A	NM_001161576	sterile alpha motif domain containing 4A	> -0.01
PKNOX2	NM_022062	PBX/knotted 1 homeobox 2	> -0.01
ARPP19	NM_006628	cAMP-regulated phosphoprotein, 19kDa	> -0.01
ATRX	NM_000489	alpha thalassemia/mental retardation syndrome X-linked	> -0.01
RUNX1T1	NM_001198625	runt-related transcription factor 1; translocated to, 1 (cyclin D-related)	> -0.01
CDK5R1	NM_003885	cyclin-dependent kinase 5, regulatory subunit 1 (p35)	> -0.01
MYOCD	NM_001146312	myocardin	> -0.01
RIMS4	NM_001205317	regulating synaptic membrane exocytosis 4	> -0.01
NAV1	NM_001167738	neuron navigator 1	> -0.01
LRP6	NM_002336	low density lipoprotein receptor-related protein 6	> -0.01
RGL1	NM_015149	ral guanine nucleotide dissociation stimulator-like 1	> -0.01
TARDBP	NM_007375	TAR DNA binding protein	> -0.01
TET3	NM_144993	tet oncogene family member 3	> -0.01
MAP1B	NM_005909	microtubule-associated protein 1B	> -0.01
UBFD1	NM_019116	ubiquitin family domain containing 1	> -0.01
CDC27	NM_001114091	cell division cycle 27 homolog (S. cerevisiae)	> -0.01
GJA5	NM_005266	gap junction protein, alpha 5, 40kDa	> -0.01
KIAA0226	NM_001145642	KIAA0226	> -0.01
REPS1	NM_001128617	RALBP1 associated Eps domain containing 1	N/A
EVI5	NM_005665	ecotropic viral integration site 5	N/A
ATP6V1A	NM_001690	ATPase, H+ transporting, lysosomal 70kDa, V1 subunit A	N/A
SMCR8	NM_144775	Smith-Magenis syndrome chromosome region, candidate 8	N/A

## Sheet: mmu-miR-143
Supplementary Table 1 (continued). Predicted targets of mmu-miR-143 by TargetScan database (version 6.2).
Human ortholog of target gene	Representative transcript	Gene name	Total context score
GIGYF2	NM_001103146	GRB10 interacting GYF protein 2	-0.6
TMEM41B	NM_015012	transmembrane protein 41B	-0.58
DENND1B	NM_001195215	DENN/MADD domain containing 1B	-0.54
TTPA	NM_000370	tocopherol (alpha) transfer protein	-0.49
ETV6	NM_001987	ets variant 6	-0.45
DENND4C	NM_017925	DENN/MADD domain containing 4C	-0.44
ABL2	NM_001136000	v-abl Abelson murine leukemia viral oncogene homolog 2	-0.41
AHCYL1	NM_001242673	adenosylhomocysteinase-like 1	-0.41
BCL2L13	NM_015367	BCL2-like 13 (apoptosis facilitator)	-0.39
WHSC1	NM_133334	Wolf-Hirschhorn syndrome candidate 1	-0.37
IGFBP5	NM_000599	insulin-like growth factor binding protein 5	-0.37
UBE2E3	NM_006357	ubiquitin-conjugating enzyme E2E 3	-0.37
ATP10A	NM_024490	ATPase, class V, type 10A	-0.37
FGF9	NM_002010	fibroblast growth factor 9 (glia-activating factor)	-0.36
VAPB	NM_001195677	VAMP (vesicle-associated membrane protein)-associated protein B and C	-0.35
ITM2B	NM_021999	integral membrane protein 2B	-0.35
EARS2	NM_001083614	glutamyl-tRNA synthetase 2, mitochondrial (putative)	-0.35
ASAP3	NM_001143778	ArfGAP with SH3 domain, ankyrin repeat and PH domain 3	-0.35
RASAL2	NM_004841	RAS protein activator like 2	-0.35
KIAA2022	NM_001008537	KIAA2022	-0.35
TMEM180	NM_024789	transmembrane protein 180	-0.33
41336	NM_178450	membrane-associated ring finger (C3HC4) 3	-0.33
NECAP1	NM_015509	NECAP endocytosis associated 1	-0.32
C20orf11	NM_017896	chromosome 20 open reading frame 11	-0.32
LMO4	NM_006769	LIM domain only 4	-0.3
MAB21L1	NM_005584	mab-21-like 1 (C. elegans)	-0.3
AKAP6	NM_004274	A kinase (PRKA) anchor protein 6	-0.3
SRSF11	NM_001190987	serine/arginine-rich splicing factor 11	-0.3
MCF2	NM_001099855	MCF.2 cell line derived transforming sequence	-0.3
DIP2B	NM_173602	DIP2 disco-interacting protein 2 homolog B (Drosophila)	-0.3
CLIC5	NM_001114086	chloride intracellular channel 5	-0.29
SIX4	NM_017420	SIX homeobox 4	-0.29
GLI3	NM_000168	GLI family zinc finger 3	-0.29
41338	NM_017824	membrane-associated ring finger (C3HC4) 5	-0.29
KCND1	NM_004979	potassium voltage-gated channel, Shal-related subfamily, member 1	-0.29
DLG3	NM_001166278	discs, large homolog 3 (Drosophila)	-0.28
CRELD1	NM_001031717	cysteine-rich with EGF-like domains 1	-0.28
RSRC2	NM_023012	arginine/serine-rich coiled-coil 2	-0.28
SSH2	NM_033389	slingshot homolog 2 (Drosophila)	-0.28
PSME4	NM_014614	proteasome (prosome, macropain) activator subunit 4	-0.28
ITGA6	NM_000210	integrin, alpha 6	-0.27
MAPK7	NM_002749	mitogen-activated protein kinase 7	-0.27
MAP3K7	NM_003188	mitogen-activated protein kinase kinase kinase 7	-0.27
ARHGAP26	NM_001135608	Rho GTPase activating protein 26	-0.27
HK2	NM_000189	hexokinase 2	-0.27
LPAR2	NM_004720	lysophosphatidic acid receptor 2	-0.27
PHACTR4	NM_001048183	phosphatase and actin regulator 4	-0.26
TARDBP	NM_007375	TAR DNA binding protein	-0.26
PHF6	NM_001015877	PHD finger protein 6	-0.26
BNIPL	NM_001159642	BCL2/adenovirus E1B 19kD interacting protein like	-0.26
FAM117A	NM_030802	family with sequence similarity 117, member A	-0.26
ZNF282	NM_003575	zinc finger protein 282	-0.26
ADD3	NM_001121	adducin 3 (gamma)	-0.26
LARP4	NM_001170803	La ribonucleoprotein domain family, member 4	-0.25
CALM1	NM_006888	calmodulin 1 (phosphorylase kinase, delta)	-0.25
BRD2	NM_001113182	bromodomain containing 2	-0.25
LOC728392	NM_001162371	hypothetical protein LOC728392	-0.25
TCF20	NM_005650	transcription factor 20 (AR1)	-0.25
MOGS	NM_001146158	mannosyl-oligosaccharide glucosidase	-0.24
FAM123B	NM_152424	family with sequence similarity 123B	-0.24
TSC22D3	NM_001015881	TSC22 domain family, member 3	-0.24
RBM24	NM_001143941	RNA binding motif protein 24	-0.24
NUAK2	NM_030952	NUAK family, SNF1-like kinase, 2	-0.24
PRPF19	NM_014502	PRP19/PSO4 pre-mRNA processing factor 19 homolog (S. cerevisiae)	-0.24
CCDC58	NM_001017928	coiled-coil domain containing 58	-0.24
MSI2	NM_138962	musashi homolog 2 (Drosophila)	-0.24
TMEM121	NM_025268	transmembrane protein 121	-0.24
AFF1	NM_001166693	AF4/FMR2 family, member 1	-0.24
ATP6V1A	NM_001690	ATPase, H+ transporting, lysosomal 70kDa, V1 subunit A	-0.24
TPM4	NM_001145160	tropomyosin 4	-0.24
HTR2C	NM_000868	5-hydroxytryptamine (serotonin) receptor 2C	-0.23
EGLN1	NM_022051	egl nine homolog 1 (C. elegans)	-0.23
TAOK2	NM_004783	TAO kinase 2	-0.23
ENOX2	NM_006375	ecto-NOX disulfide-thiol exchanger 2	-0.23
GABARAPL1	NM_031412	GABA(A) receptor-associated protein like 1	-0.23
KRAS	NM_004985	v-Ki-ras2 Kirsten rat sarcoma viral oncogene homolog	-0.22
ERBB4	NM_001042599	v-erb-a erythroblastic leukemia viral oncogene homolog 4 (avian)	-0.22
NPR3	NM_000908	natriuretic peptide receptor C/guanylate cyclase C (atrionatriuretic peptide receptor C)	-0.22
SRGAP2	NM_001042758	SLIT-ROBO Rho GTPase activating protein 2	-0.22
FGF7	NM_002009	fibroblast growth factor 7	-0.22
SCAF8	NM_014892	SR-related CTD-associated factor 8	-0.22
MLLT3	NM_004529	myeloid/lymphoid or mixed-lineage leukemia (trithorax homolog, Drosophila); translocated to, 3	-0.22
OTUD4	NM_001102653	OTU domain containing 4	-0.21
CASP14	NM_012114	caspase 14, apoptosis-related cysteine peptidase	-0.21
MYBL2	NM_002466	v-myb myeloblastosis viral oncogene homolog (avian)-like 2	-0.21
PHLDB1	NM_001144758	pleckstrin homology-like domain, family B, member 1	-0.21
PC	NM_000920	pyruvate carboxylase	-0.21
PPM1E	NM_014906	protein phosphatase, Mg2+/Mn2+ dependent, 1E	-0.2
SLC16A2	NM_006517	solute carrier family 16, member 2 (monocarboxylic acid transporter 8)	-0.2
FAM60A	NM_001135811	family with sequence similarity 60, member A	-0.2
ARL15	NM_019087	ADP-ribosylation factor-like 15	-0.2
CSNK1G3	NM_001031812	casein kinase 1, gamma 3	-0.2
DNAJC3	NM_006260	DnaJ (Hsp40) homolog, subfamily C, member 3	-0.2
USP45	NM_001080481	ubiquitin specific peptidase 45	-0.2
GNS	NM_002076	glucosamine (N-acetyl)-6-sulfatase	-0.2
CACNA1A	NM_000068	calcium channel, voltage-dependent, P/Q type, alpha 1A subunit	-0.2
ZNF148	NM_021964	zinc finger protein 148	-0.19
KAT7	NM_001199155	K(lysine) acetyltransferase 7	-0.19
SVOP	NM_018711	SV2 related protein homolog (rat)	-0.19
RER1	NM_007033	RER1 retention in endoplasmic reticulum 1 homolog (S. cerevisiae)	-0.19
TRPC5	NM_012471	transient receptor potential cation channel, subfamily C, member 5	-0.19
QKI	NM_006775	quaking homolog, KH domain RNA binding (mouse)	-0.18
SNX30	NM_001012994	sorting nexin family member 30	-0.18
PRKCE	NM_005400	protein kinase C, epsilon	-0.18
ENSA	NM_207043	endosulfine alpha	-0.18
RANBP10	NM_020850	RAN binding protein 10	-0.18
DOCK2	NM_004946	dedicator of cytokinesis 2	-0.18
ZBTB44	NM_014155	zinc finger and BTB domain containing 44	-0.18
ERBB3	NM_001982	v-erb-b2 erythroblastic leukemia viral oncogene homolog 3 (avian)	-0.17
MEGF9	NM_001080497	multiple EGF-like-domains 9	-0.17
NEURL	NM_004210	neuralized homolog (Drosophila)	-0.17
SMNDC1	NM_005871	survival motor neuron domain containing 1	-0.17
KLC2	NM_001134774	kinesin light chain 2	-0.17
GRHL2	NM_024915	grainyhead-like 2 (Drosophila)	-0.17
JMY	NM_152405	junction mediating and regulatory protein, p53 cofactor	-0.17
TPM3	NM_001043351	tropomyosin 3	-0.17
HABP2	NM_001177660	hyaluronan binding protein 2	-0.17
SIDT1	NM_017699	SID1 transmembrane family, member 1	-0.16
ZNF236	NM_007345	zinc finger protein 236	-0.16
TMEM33	NM_018126	transmembrane protein 33	-0.16
IGF2R	NM_000876	insulin-like growth factor 2 receptor	-0.16
STRN3	NM_001083893	striatin, calmodulin binding protein 3	-0.16
LIMK1	NM_001204426	LIM domain kinase 1	-0.16
MAPKAPK3	NM_004635	mitogen-activated protein kinase-activated protein kinase 3	-0.16
MYO6	NM_004999	myosin VI	-0.16
RNF6	NM_005977	ring finger protein (C3H2C3 type) 6	-0.16
FXYD3	NM_001136007	FXYD domain containing ion transport regulator 3	-0.16
SLC35A4	NM_080670	solute carrier family 35, member A4	-0.16
A1CF	NM_001198818	APOBEC1 complementation factor	-0.16
GXYLT1	NM_001099650	glucoside xylosyltransferase 1	-0.16
SVIL	NM_003174	supervillin	-0.15
CTGF	NM_001901	connective tissue growth factor	-0.15
RASSF6	NM_177532	Ras association (RalGDS/AF-6) domain family member 6	-0.15
MKL2	NM_014048	MKL/myocardin-like 2	-0.15
FMN1	NM_001103184	formin 1	-0.15
MARCKS	NM_002356	myristoylated alanine-rich protein kinase C substrate	-0.14
FEZF1	NM_001024613	FEZ family zinc finger 1	-0.14
RAB2B	NM_001163380	RAB2B, member RAS oncogene family	-0.14
KCNH8	NM_144633	potassium voltage-gated channel, subfamily H (eag-related), member 8	-0.14
ARHGEF40	NM_018071	Rho guanine nucleotide exchange factor (GEF) 40	-0.14
DCAKD	NM_001128631	dephospho-CoA kinase domain containing	-0.14
MIPOL1	NM_001195296	mirror-image polydactyly 1	-0.14
ARPC4-TTLL3	NM_001198793	ARPC4-TTLL3 readthrough	-0.14
BCORL1	NM_021946	BCL6 corepressor-like 1	-0.14
SVEP1	NM_153366	sushi, von Willebrand factor type A, EGF and pentraxin domain containing 1	-0.14
UNC5A	NM_133369	unc-5 homolog A (C. elegans)	-0.14
TRAPPC8	NM_014939	trafficking protein particle complex 8	-0.13
FAM108B1	NM_001025780	family with sequence similarity 108, member B1	-0.13
KCNC1	NM_004976	potassium voltage-gated channel, Shaw-related subfamily, member 1	-0.13
PBOV1	NM_021635	prostate and breast cancer overexpressed 1	-0.13
HIPK2	NM_001113239	homeodomain interacting protein kinase 2	-0.13
ASH1L	NM_018489	ash1 (absent, small, or homeotic)-like (Drosophila)	-0.13
PSD3	NM_015310	pleckstrin and Sec7 domain containing 3	-0.13
FCHSD2	NM_014824	FCH and double SH3 domains 2	-0.13
SCAMP4	NM_079834	secretory carrier membrane protein 4	-0.13
SOBP	NM_018013	sine oculis binding protein homolog (Drosophila)	-0.13
MOSC1	NM_022746	MOCO sulphurase C-terminal domain containing 1	-0.13
TNP1	NM_003284	transition protein 1 (during histone to protamine replacement)	-0.12
LANCL3	NM_001170331	LanC lantibiotic synthetase component C-like 3 (bacterial)	-0.12
KPNA1	NM_002264	karyopherin alpha 1 (importin alpha 5)	-0.12
CREB5	NM_001011666	cAMP responsive element binding protein 5	-0.12
VAMP7	NM_001145149	vesicle-associated membrane protein 7	-0.12
CTC1	NM_025099	CTS telomere maintenance complex component 1	-0.12
FBXO46	NM_001080469	F-box protein 46	-0.12
CREBZF	NM_001039618	CREB/ATF bZIP transcription factor	-0.12
SCN2B	NM_004588	sodium channel, voltage-gated, type II, beta	-0.12
MAP1B	NM_005909	microtubule-associated protein 1B	-0.12
YIF1B	NM_001039671	Yip1 interacting factor homolog B (S. cerevisiae)	-0.11
C20orf111	NM_016470	chromosome 20 open reading frame 111	-0.11
NLRP1	NM_014922	NLR family, pyrin domain containing 1	-0.11
XPO5	NM_020750	exportin 5	-0.11
HDAC7	NM_001098416	histone deacetylase 7	-0.11
TRPS1	NM_014112	trichorhinophalangeal syndrome I	-0.11
C10orf76	NM_024541	chromosome 10 open reading frame 76	-0.11
DTNB	NM_021907	dystrobrevin, beta	-0.11
CNNM3	NM_017623	cyclin M3	-0.1
ZNFX1	NM_021035	zinc finger, NFX1-type containing 1	-0.1
PUS10	NM_144709	pseudouridylate synthase 10	-0.1
MEX3C	NM_016626	mex-3 homolog C (C. elegans)	-0.1
RMND5A	NM_022780	required for meiotic nuclear division 5 homolog A (S. cerevisiae)	-0.1
COL5A3	NM_015719	collagen, type V, alpha 3	-0.1
CACHD1	NM_020925	cache domain containing 1	-0.1
RPS6KL1	NM_031464	ribosomal protein S6 kinase-like 1	-0.1
LIFR	NM_001127671	leukemia inhibitory factor receptor alpha	-0.1
KIF3B	NM_004798	kinesin family member 3B	-0.1
BBC3	NM_001127240	BCL2 binding component 3	-0.1
NDFIP1	NM_030571	Nedd4 family interacting protein 1	-0.1
WNT5B	NM_030775	wingless-type MMTV integration site family, member 5B	-0.1
MPPED1	NM_001044370	metallophosphoesterase domain containing 1	-0.1
GCNT1	NM_001097633	glucosaminyl (N-acetyl) transferase 1, core 2	-0.1
ATG2B	NM_018036	ATG2 autophagy related 2 homolog B (S. cerevisiae)	-0.09
SYT3	NM_001160328	synaptotagmin III	-0.09
PGK1	NM_000291	phosphoglycerate kinase 1	-0.09
SMARCD2	NM_001098426	SWI/SNF related, matrix associated, actin dependent regulator of chromatin, subfamily d, member 2	-0.09
ITGB8	NM_002214	integrin, beta 8	-0.09
AKAP13	NM_006738	A kinase (PRKA) anchor protein 13	-0.09
RGAG1	NM_020769	retrotransposon gag domain containing 1	-0.09
TSKU	NM_015516	tsukushi small leucine rich proteoglycan homolog (Xenopus laevis)	-0.09
SLC30A8	NM_001172811	solute carrier family 30 (zinc transporter), member 8	-0.09
CPEB2	NM_001177381	cytoplasmic polyadenylation element binding protein 2	-0.09
MAF	NM_001031804	v-maf musculoaponeurotic fibrosarcoma oncogene homolog (avian)	-0.08
MBOAT2	NM_138799	membrane bound O-acyltransferase domain containing 2	-0.08
LSAMP	NM_002338	limbic system-associated membrane protein	-0.08
SNX27	NM_030918	sorting nexin family member 27	-0.08
SCGB1A1	NM_003357	secretoglobin, family 1A, member 1 (uteroglobin)	-0.08
RNF122	NM_024787	ring finger protein 122	-0.08
NFATC1	NM_006162	nuclear factor of activated T-cells, cytoplasmic, calcineurin-dependent 1	-0.08
PHTF2	NM_001127357	putative homeodomain transcription factor 2	-0.07
PPP2R3A	NM_001190447	protein phosphatase 2, regulatory subunit B', alpha	-0.07
MTPN	NM_145808	myotrophin	-0.07
TANC2	NM_025185	tetratricopeptide repeat, ankyrin repeat and coiled-coil containing 2	> -0.07
PDK3	NM_001142386	pyruvate dehydrogenase kinase, isozyme 3	> -0.07
RNF165	NM_152470	ring finger protein 165	-0.07
MARK2	NM_001039469	MAP/microtubule affinity-regulating kinase 2	-0.07
HOXA7	NM_006896	homeobox A7	-0.07
SLC12A6	NM_001042494	solute carrier family 12 (potassium/chloride transporters), member 6	-0.07
SLU7	NM_006425	SLU7 splicing factor homolog (S. cerevisiae)	-0.07
HSPB7	NM_014424	heat shock 27kDa protein family, member 7 (cardiovascular)	-0.07
BRWD3	NM_153252	bromodomain and WD repeat domain containing 3	-0.07
NOVA1	NM_002515	neuro-oncological ventral antigen 1	-0.06
PTGS2	NM_000963	prostaglandin-endoperoxide synthase 2 (prostaglandin G/H synthase and cyclooxygenase)	-0.06
PDGFRA	NM_006206	platelet-derived growth factor receptor, alpha polypeptide	-0.06
SLC28A3	NM_001199633	solute carrier family 28 (sodium-coupled nucleoside transporter), member 3	-0.06
SLC38A2	NM_018976	solute carrier family 38, member 2	-0.06
BSN	NM_003458	bassoon (presynaptic cytomatrix protein)	> -0.06
KCNQ4	NM_004700	potassium voltage-gated channel, KQT-like subfamily, member 4	-0.06
MSL1	NM_001012241	male-specific lethal 1 homolog (Drosophila)	-0.06
KIAA0141	NM_001142603	KIAA0141	-0.06
TAPBP	NM_003190	TAP binding protein (tapasin)	-0.06
LARP1	NM_015315	La ribonucleoprotein domain family, member 1	-0.05
RARG	NM_000966	retinoic acid receptor, gamma	-0.05
ZNF618	NM_133374	zinc finger protein 618	> -0.05
INO80D	NM_017759	INO80 complex subunit D	> -0.05
PLXNA2	NM_025179	plexin A2	> -0.05
PPT2	NM_001204103	palmitoyl-protein thioesterase 2	-0.05
TSEN34	NM_001077446	tRNA splicing endonuclease 34 homolog (S. cerevisiae)	-0.04
CACNA1E	NM_000721	calcium channel, voltage-dependent, R type, alpha 1E subunit	-0.04
SH3PXD2A	NM_014631	SH3 and PX domains 2A	> -0.04
VASH1	NM_014909	vasohibin 1	> -0.04
DCLK1	NM_001195415	doublecortin-like kinase 1	> -0.04
FAM91A1	NM_144963	family with sequence similarity 91, member A1	-0.04
REEP3	NM_001001330	receptor accessory protein 3	-0.04
GFOD2	NM_030819	glucose-fructose oxidoreductase domain containing 2	-0.04
VPS37A	NM_001145152	vacuolar protein sorting 37 homolog A (S. cerevisiae)	-0.04
FGF1	NM_000800	fibroblast growth factor 1 (acidic)	-0.04
FNDC5	NM_001171940	fibronectin type III domain containing 5	-0.04
TRAM2	NM_012288	translocation associated membrane protein 2	-0.03
ST8SIA4	NM_005668	ST8 alpha-N-acetyl-neuraminide alpha-2,8-sialyltransferase 4	> -0.03
AMMECR1	NM_001025580	Alport syndrome, mental retardation, midface hypoplasia and elliptocytosis chromosomal region gene 1	> -0.03
ROD1	NM_001163788	ROD1 regulator of differentiation 1 (S. pombe)	> -0.03
ZNF275	NM_001080485	zinc finger protein 275	> -0.03
LASP1	NM_006148	LIM and SH3 protein 1	> -0.03
SOX6	NM_001145811	SRY (sex determining region Y)-box 6	> -0.03
ZFP91	NM_001197051	zinc finger protein 91 homolog (mouse)	> -0.03
MLL2	NM_003482	myeloid/lymphoid or mixed-lineage leukemia 2	-0.03
FNDC3B	NM_001135095	fibronectin type III domain containing 3B	-0.03
TNRC6C	NM_001142640	trinucleotide repeat containing 6C	-0.02
COL5A2	NM_000393	collagen, type V, alpha 2	> -0.02
SEC62	NM_003262	SEC62 homolog (S. cerevisiae)	> -0.02
CTNND1	NM_001085458	catenin (cadherin-associated protein), delta 1	> -0.02
ESRRG	NM_001134285	estrogen-related receptor gamma	> -0.02
ABHD2	NM_007011	abhydrolase domain containing 2	> -0.02
ZNF395	NM_018660	zinc finger protein 395	> -0.02
TTYH3	NM_025250	tweety homolog 3 (Drosophila)	> -0.02
PTPN14	NM_005401	protein tyrosine phosphatase, non-receptor type 14	> -0.02
KCMF1	NM_020122	potassium channel modulatory factor 1	-0.02
EPB41	NM_001166005	erythrocyte membrane protein band 4.1 (elliptocytosis 1, RH-linked)	-0.01
BCL2	NM_000633	B-cell CLL/lymphoma 2	> -0.01
IGF1R	NM_000875	insulin-like growth factor 1 receptor	> -0.01
KCNK10	NM_021161	potassium channel, subfamily K, member 10	> -0.01
DGKB	NM_004080	diacylglycerol kinase, beta 90kDa	> -0.01
SEMA6A	NM_020796	sema domain, transmembrane domain (TM), and cytoplasmic domain, (semaphorin) 6A	> -0.01
CDH5	NM_001795	cadherin 5, type 2 (vascular endothelium)	> -0.01
WDR37	NM_014023	WD repeat domain 37	> -0.01
C1orf115	NM_024709	chromosome 1 open reading frame 115	> -0.01
PLXNA4	NM_020911	plexin A4	> -0.01

## Sheet: mmu-miR-150
Supplementary Table 1 (continued). Predicted targets of mmu-miR-150 by TargetScan database (version 6.2).
Human ortholog of target gene	Representative transcript	Gene name	Total context score
MYB	NM_001130172	v-myb myeloblastosis viral oncogene homolog (avian)	-0.77
NALCN	NM_052867	sodium leak channel, non-selective	-0.65
ATP6V1H	NM_015941	ATPase, H+ transporting, lysosomal 50/57kDa, V1 subunit H	-0.63
MCTP2	NM_001159643	multiple C2 domains, transmembrane 2	-0.59
CYB561D1	NM_001134400	cytochrome b-561 domain containing 1	-0.57
VSIG10	NM_019086	V-set and immunoglobulin domain containing 10	-0.55
NKX2-4	NM_033176	NK2 homeobox 4	-0.52
TADA1	NM_053053	transcriptional adaptor 1	-0.5
ABCB9	NM_019624	ATP-binding cassette, sub-family B (MDR/TAP), member 9	-0.5
SHISA4	NM_198149	shisa homolog 4 (Xenopus laevis)	-0.47
ATAT1	NM_001190724	alpha tubulin acetyltransferase 1	-0.45
MIB1	NM_020774	mindbomb homolog 1 (Drosophila)	-0.45
PIK3AP1	NM_152309	phosphoinositide-3-kinase adaptor protein 1	-0.44
NGRN	NM_001033088	neugrin, neurite outgrowth associated	-0.44
EIF4B	NM_001417	eukaryotic translation initiation factor 4B	-0.43
EPHB2	NM_004442	EPH receptor B2	-0.43
MCC	NM_001085377	mutated in colorectal cancers	-0.41
SP5	NM_001003845	Sp5 transcription factor	-0.41
GDI1	NM_001493	GDP dissociation inhibitor 1	-0.41
ADIPOR2	NM_024551	adiponectin receptor 2	-0.41
MBD6	NM_052897	methyl-CpG binding domain protein 6	-0.38
BDH1	NM_004051	3-hydroxybutyrate dehydrogenase, type 1	-0.38
FOXD3	NM_012183	forkhead box D3	-0.38
GRIPAP1	NM_020137	GRIP1 associated protein 1	-0.35
APC	NM_000038	adenomatous polyposis coli	-0.35
KCNIP1	NM_001034837	Kv channel interacting protein 1	-0.35
DNAJC18	NM_152686	DnaJ (Hsp40) homolog, subfamily C, member 18	-0.35
ADAM19	NM_033274	ADAM metallopeptidase domain 19	-0.34
NCOA1	NM_003743	nuclear receptor coactivator 1	-0.34
PRPS1	NM_001204402	phosphoribosyl pyrophosphate synthetase 1	-0.33
GABRG2	NM_000816	gamma-aminobutyric acid (GABA) A receptor, gamma 2	-0.32
GGNBP2	NM_024835	gametogenetin binding protein 2	-0.32
DNAJB7	NM_145174	DnaJ (Hsp40) homolog, subfamily B, member 7	-0.32
GRASP	NM_181711	GRP1 (general receptor for phosphoinositides 1)-associated scaffold protein	-0.31
MBTD1	NM_017643	mbt domain containing 1	-0.31
PABPC1L2B	NM_001042506	poly(A) binding protein, cytoplasmic 1-like 2B	-0.31
PDE7A	NM_001242318	phosphodiesterase 7A	-0.31
PRKAR1A	NM_002734	protein kinase, cAMP-dependent, regulatory, type I, alpha (tissue specific extinguisher 1)	-0.31
IRF2BP2	NM_001077397	interferon regulatory factor 2 binding protein 2	-0.31
CPD	NM_001199775	carboxypeptidase D	-0.31
MYADM	NM_001020818	myeloid-associated differentiation marker	-0.3
NCS1	NM_001128826	neuronal calcium sensor 1	-0.3
PVRL2	NM_001042724	poliovirus receptor-related 2 (herpesvirus entry mediator B)	-0.3
UST	NM_005715	uronyl-2-sulfotransferase	-0.3
FBXO21	NM_015002	F-box protein 21	-0.3
STX5	NM_003164	syntaxin 5	-0.3
PAPPA	NM_002581	pregnancy-associated plasma protein A, pappalysin 1	-0.3
CHD2	NM_001271	chromodomain helicase DNA binding protein 2	-0.3
LHFPL3	NM_199000	lipoma HMGIC fusion partner-like 3	-0.29
SRF	NM_003131	serum response factor (c-fos serum response element-binding transcription factor)	-0.29
PABPC1L2A	NM_001012977	poly(A) binding protein, cytoplasmic 1-like 2A	-0.29
RFC1	NM_001204747	replication factor C (activator 1) 1, 145kDa	-0.29
GRHL2	NM_024915	grainyhead-like 2 (Drosophila)	-0.28
FGFR3	NM_000142	fibroblast growth factor receptor 3	-0.28
MZT1	NM_001071775	mitotic spindle organizing protein 1	-0.28
CDK3	NM_001258	cyclin-dependent kinase 3	-0.28
C7orf68	NM_001098786	chromosome 7 open reading frame 68	-0.27
POU2F1	NM_001198783	POU class 2 homeobox 1	-0.27
PIK3R1	NM_001242466	phosphoinositide-3-kinase, regulatory subunit 1 (alpha)	-0.26
MMP14	NM_004995	matrix metallopeptidase 14 (membrane-inserted)	-0.26
TRIM66	NM_014818	tripartite motif containing 66	-0.26
PRICKLE2	NM_198859	prickle homolog 2 (Drosophila)	-0.26
TSPYL5	NM_033512	TSPY-like 5	-0.26
FOXP1	NM_032682	forkhead box P1	-0.26
CHMP2B	NM_014043	chromatin modifying protein 2B	-0.25
ADORA1	NM_000674	adenosine A1 receptor	-0.25
ELOVL1	NM_022821	ELOVL fatty acid elongase 1	-0.24
EPG5	NM_020964	ectopic P-granules autophagy protein 5 homolog (C. elegans)	-0.23
PTP4A1	NM_003463	protein tyrosine phosphatase type IVA, member 1	-0.23
GLIS3	NM_001042413	GLIS family zinc finger 3	-0.23
FZD4	NM_012193	frizzled family receptor 4	-0.23
GHSR	NM_198407	growth hormone secretagogue receptor	-0.23
NR1D2	NM_001145425	nuclear receptor subfamily 1, group D, member 2	-0.22
PRRT2	NM_145239	proline-rich transmembrane protein 2	-0.22
GLG1	NM_001145666	golgi glycoprotein 1	-0.21
PTBP2	NM_021190	polypyrimidine tract binding protein 2	-0.21
BSN	NM_003458	bassoon (presynaptic cytomatrix protein)	-0.21
VCP	NM_007126	valosin containing protein	-0.21
GATAD2B	NM_020699	GATA zinc finger domain containing 2B	-0.21
SGMS1	NM_147156	sphingomyelin synthase 1	-0.2
POM121	NM_172020	POM121 membrane glycoprotein	-0.2
POM121C	NM_001099415	POM121 membrane glycoprotein C	-0.2
BASP1	NM_006317	brain abundant, membrane attached signal protein 1	-0.2
UBFD1	NM_019116	ubiquitin family domain containing 1	-0.2
BET1	NM_005868	blocked early in transport 1 homolog (S. cerevisiae)	-0.2
SLC2A4	NM_001042	solute carrier family 2 (facilitated glucose transporter), member 4	-0.19
CBX7	NM_175709	chromobox homolog 7	-0.19
SORCS3	NM_014978	sortilin-related VPS10 domain containing receptor 3	-0.19
ETF1	NM_004730	eukaryotic translation termination factor 1	-0.19
HMGA2	NM_003483	high mobility group AT-hook 2	-0.19
ZNF148	NM_021964	zinc finger protein 148	-0.19
PRKCA	NM_002737	protein kinase C, alpha	-0.19
LMO4	NM_006769	LIM domain only 4	-0.19
FAM163A	NM_173509	family with sequence similarity 163, member A	-0.18
TMEM48	NM_001168551	transmembrane protein 48	-0.18
KLHDC7A	NM_152375	kelch domain containing 7A	-0.18
C17orf39	NM_024052	chromosome 17 open reading frame 39	-0.17
FBXW11	NM_012300	F-box and WD repeat domain containing 11	-0.17
ANKRD52	NM_173595	ankyrin repeat domain 52	-0.17
MTCH2	NM_014342	mitochondrial carrier 2	-0.17
KDM2A	NM_012308	lysine (K)-specific demethylase 2A	-0.17
ZEB1	NM_001128128	zinc finger E-box binding homeobox 1	-0.17
DUSP3	NM_004090	dual specificity phosphatase 3	-0.17
EGR2	NM_000399	early growth response 2	-0.17
ELK1	NM_001114123	ELK1, member of ETS oncogene family	-0.17
QSOX1	NM_001004128	quiescin Q6 sulfhydryl oxidase 1	-0.16
ZNF189	NM_003452	zinc finger protein 189	-0.16
EIF4E	NM_001130678	eukaryotic translation initiation factor 4E	-0.16
FAM134C	NM_178126	family with sequence similarity 134, member C	-0.16
B3GALT6	NM_080605	UDP-Gal:betaGal beta 1,3-galactosyltransferase polypeptide 6	-0.16
RASGEF1A	NM_145313	RasGEF domain family, member 1A	-0.15
CMIP	NM_030629	c-Maf-inducing protein	-0.15
DYRK1A	NM_001396	dual-specificity tyrosine-(Y)-phosphorylation regulated kinase 1A	-0.15
NFASC	NM_001005388	neurofascin	-0.15
KLLN	NM_001126049	killin, p53-regulated DNA replication inhibitor	-0.15
FOXO4	NM_001170931	forkhead box O4	-0.15
POLD3	NM_006591	polymerase (DNA-directed), delta 3, accessory subunit	-0.14
ARHGDIB	NM_001175	Rho GDP dissociation inhibitor (GDI) beta	-0.14
APPL2	NM_018171	adaptor protein, phosphotyrosine interaction, PH domain and leucine zipper containing 2	-0.14
PIM1	NM_002648	pim-1 oncogene	-0.14
MCAM	NM_006500	melanoma cell adhesion molecule	-0.14
GYS1	NM_001161587	glycogen synthase 1 (muscle)	-0.14
INPP5A	NM_005539	inositol polyphosphate-5-phosphatase, 40kDa	-0.13
NEFM	NM_001105541	neurofilament, medium polypeptide	-0.13
UQCRQ	NM_014402	ubiquinol-cytochrome c reductase, complex III subunit VII, 9.5kDa	-0.13
GTF3C2	NM_001035521	general transcription factor IIIC, polypeptide 2, beta 110kDa	-0.13
ZFY	NM_001145275	zinc finger protein, Y-linked	-0.12
GSK3B	NM_001146156	glycogen synthase kinase 3 beta	-0.12
RTKN	NM_001015055	rhotekin	-0.12
KCNN3	NM_001204087	potassium intermediate/small conductance calcium-activated channel, subfamily N, member 3	-0.12
CYTH1	NM_004762	cytohesin 1	-0.12
BZRAP1	NM_004758	benzodiazapine receptor (peripheral) associated protein 1	-0.12
ARHGDIA	NM_001185077	Rho GDP dissociation inhibitor (GDI) alpha	-0.12
PFN2	NM_002628	profilin 2	-0.12
SRCIN1	NM_025248	SRC kinase signaling inhibitor 1	-0.12
CASK	NM_001126054	calcium/calmodulin-dependent serine protein kinase (MAGUK family)	-0.12
ITSN1	NM_001001132	intersectin 1 (SH3 domain protein)	-0.12
ACSL4	NM_004458	acyl-CoA synthetase long-chain family member 4	-0.11
AEBP2	NM_153207	AE binding protein 2	-0.11
ATP8A2	NM_016529	ATPase, aminophospholipid transporter, class I, type 8A, member 2	-0.11
MAP3K12	NM_001193511	mitogen-activated protein kinase kinase kinase 12	-0.11
EDA	NM_001005609	ectodysplasin A	-0.11
CCNG2	NM_004354	cyclin G2	-0.1
COL4A4	NM_000092	collagen, type IV, alpha 4	-0.1
SYTL4	NM_001129896	synaptotagmin-like 4	-0.1
ZDHHC3	NM_001135179	zinc finger, DHHC-type containing 3	-0.1
PDIA6	NM_005742	protein disulfide isomerase family A, member 6	-0.1
RORA	NM_002943	RAR-related orphan receptor A	-0.1
GAB1	NM_002039	GRB2-associated binding protein 1	-0.1
TMEM106B	NM_001134232	transmembrane protein 106B	-0.1
SRGAP3	NM_001033117	SLIT-ROBO Rho GTPase activating protein 3	-0.1
FOXD2	NM_004474	forkhead box D2	-0.1
BBC3	NM_001127240	BCL2 binding component 3	-0.09
SLC1A2	NM_001195728	solute carrier family 1 (glial high affinity glutamate transporter), member 2	> -0.09
IRAK2	NM_001570	interleukin-1 receptor-associated kinase 2	-0.09
SMARCD1	NM_003076	SWI/SNF related, matrix associated, actin dependent regulator of chromatin, subfamily d, member 1	-0.09
ERP44	NM_015051	endoplasmic reticulum protein 44	-0.08
ACVR1C	NM_001111031	activin A receptor, type IC	-0.08
NOTCH3	NM_000435	notch 3	-0.08
STMN4	NM_030795	stathmin-like 4	-0.08
HNRNPU	NM_004501	heterogeneous nuclear ribonucleoprotein U (scaffold attachment factor A)	-0.08
PI4K2A	NM_018425	phosphatidylinositol 4-kinase type 2 alpha	-0.08
NXPH3	NM_007225	neurexophilin 3	-0.08
MMP16	NM_005941	matrix metallopeptidase 16 (membrane-inserted)	-0.07
RAD23B	NM_002874	RAD23 homolog B (S. cerevisiae)	-0.07
C20orf11	NM_017896	chromosome 20 open reading frame 11	-0.07
KLHL3	NM_017415	kelch-like 3 (Drosophila)	-0.07
MAP2K4	NM_003010	mitogen-activated protein kinase kinase 4	-0.07
SCN3B	NM_001040151	sodium channel, voltage-gated, type III, beta	-0.07
CC2D1B	NM_032449	coiled-coil and C2 domain containing 1B	-0.07
TRPS1	NM_014112	trichorhinophalangeal syndrome I	-0.06
KPNA6	NM_012316	karyopherin alpha 6 (importin alpha 7)	-0.06
CTIF	NM_001142397	CBP80/20-dependent translation initiation factor	-0.06
EFNB1	NM_004429	ephrin-B1	-0.06
CELF3	NM_001172648	CUGBP, Elav-like family member 3	-0.06
C11orf41	NM_012194	chromosome 11 open reading frame 41	-0.06
PLP1	NM_000533	proteolipid protein 1	-0.06
TBC1D22B	NM_017772	TBC1 domain family, member 22B	-0.06
CAPN6	NM_014289	calpain 6	-0.06
TM9SF3	NM_020123	transmembrane 9 superfamily member 3	-0.06
PAPD5	NM_001040284	PAP associated domain containing 5	-0.06
TP53INP1	NM_001135733	tumor protein p53 inducible nuclear protein 1	-0.06
ODZ4	NM_001098816	odz, odd Oz/ten-m homolog 4 (Drosophila)	-0.05
FAM49A	NM_030797	family with sequence similarity 49, member A	-0.05
SOCS7	NM_014598	suppressor of cytokine signaling 7	-0.05
SOX12	NM_006943	SRY (sex determining region Y)-box 12	-0.04
RIMBP2	NM_015347	RIMS binding protein 2	> -0.04
TAPT1	NM_153365	transmembrane anterior posterior transformation 1	-0.04
SECISBP2L	NM_001193489	SECIS binding protein 2-like	-0.03
VPS53	NM_001128159	vacuolar protein sorting 53 homolog (S. cerevisiae)	> -0.03
FZD1	NM_003505	frizzled family receptor 1	> -0.03
RAB11A	NM_001206836	RAB11A, member RAS oncogene family	> -0.03
KIAA0040	NM_001162893	KIAA0040	> -0.03
TMCC1	NM_001017395	transmembrane and coiled-coil domain family 1	> -0.03
RNF165	NM_152470	ring finger protein 165	> -0.03
IPO9	NM_018085	importin 9	> -0.03
NDOR1	NM_001144026	NADPH dependent diflavin oxidoreductase 1	-0.03
RARG	NM_000966	retinoic acid receptor, gamma	> -0.02
RC3H1	NM_172071	ring finger and CCCH-type domains 1	> -0.02
TET3	NM_144993	tet oncogene family member 3	-0.02
PARVA	NM_018222	parvin, alpha	-0.01
